# Supplementary material for: Peptidomics Analysis Reveals the Buccal Gland of Jawless Vertebrate Lamprey as a Source of Multiple Bioactive Peptides
Source: Mar Drugs. 2023 Jun 29;21(7):389. doi: 10.3390/md21070389 (PMC10381800; doi:10.3390/md21070389)
Supplement: Supplementary file 1 [file marinedrugs-21-00389-s001.zip › marinedrugs-2454142-supplementary/Table S1.xlsx]

## Sheet: Basic information
Annotated Sequence	Master Protein Accessions	Positions in Master Proteins
[Y].ELPDGQVITIGNE.[R]	S4S0S5	S4S0S5 [242-254]
[Y].APQPGAGGYPGGAPYPTPGAPPYG.[A]	S4RBC9	S4RBC9 [115-138]
[V].SGGDLTPVK.[T]	S4RKP6	S4RKP6 [71-79]
[V].PNMDPDVVEDQV.[R]	S4RWE8	S4RWE8 [98-109]
[H].ALREIKIIRRLDHDNIVRVFEVLGPAGQRLPLGQAGIGTSAL.[A]	S4RDN8	S4RDN8 [62-103]
[T].LGLLRNLLSTKPHIDQIMNSYGTHIMQAVTLILDGEHNSDITEQ.[T]	S4RWT3	S4RWT3 [493-536]
[S].SQSGAGTTAASTATSSPA.[T]	S4RYS6	S4RYS6 [340-357]
[F].LLNIVRVLVTKLKDTHRAESNMYMKAVRATLILVPLLGIQ.[F]
[S].GDKADGIMTEA.[R]	P07096	P07096 [53-63]
[S].DVADNGTFSAMK.[A]	S4RRX4	S4RRX4 [25-36]
[R].VETGVLKPGMVVT.[F]	S4S1N9	S4S1N9 [267-279]
[R].TTGIVM.[D]	S4S0S5	S4S0S5 [149-154]
[R].MGPGATQAGAGK.[S]	S4R9V8	S4R9V8 [176-187]
[R].KEIEAPAL.[L]	S4RWE8	S4RWE8 [41-48]
[R].IVPNMDPDVVEDQVR.[R]	S4RWE8	S4RWE8 [96-110]
[R].ISTNDIPVPEVPILEM.[L]	S4RSK1	S4RSK1 [152-167]
[R].ISTNDIPVPEVPIL.[E]	S4RSK1	S4RSK1 [152-165]
[V].VEDILDRMYGPLKASRLDLMAMNIQQGRDHGAPSYNEVRRAVK.[L]
[A].IVQDVLLRFSWVLYIFIPEMGFSYMADLLSTLMAPMEVFRR.[F]
[R].IINAVNDAVASMD.[D]	S4RKX4; P02208	S4RKX4 [78-90]; P02208 [78-90]
[Q].LPREPAAK.[D]	S4RWE8	S4RWE8 [228-235]
[Q].GDLEAVPPPPLVLPPASVK.[D]	S4RNK1	S4RNK1 [13-31]
[P].PGLSGESGTPGPAGP.[A]	S4RDA0	S4RDA0 [873-887]
[P].IPSLEALYLITP.[S]	S4RFZ8	S4RFZ8 [69-80]
[I].NILTFNKQNPGCFCCAMESGLRIYNVEPLMEKA.[H]	S4RER8	S4RER8 [8-40]
[N].DTGFVDVTSGDEK.[A]	S4RMN4	S4RMN4 [227-239]
[N].DIPVPEVPILEM.[L]	S4RSK1	S4RSK1 [156-167]
[N].AVNDAVASMDDTEK.[M]	S4RKX4; P02208	S4RKX4 [81-94]; P02208 [81-94]
[L].KEEAKSFPQLLETGVANVETQLARAVEEMSKRCDEMERR.[Y]	S4RBC4	S4RBC4 [23-61]
[M].PIVDSGSVPALTAAEKATIR.[T]	P09967	P09967 [2-21]
[M].PIVDSGSVPALTAAEKAT.[I]	P09967	P09967 [2-19]
[W].APVYSN.[Y]	S4RL24	S4RL24 [25-30]
[M].PIVDSGSVPALTAAEKA.[T]	P09967	P09967 [2-18]
[Y].AESLAGT.[S]	S4RRX4	S4RRX4 [76-82]
[M].PIVDSGSVPALTAAEK.[A]	P09967	P09967 [2-17]
[V].IGKSGKVIQEIVDKSGVVRVRIEGDNDKKLPREEGMVPFIFVG.[T]	S4RT98	S4RT98 [283-325]
[LPFTASQGVRE-YHMDW].PPPPPPP.[PLH-QEKSRAGVTYN]	S4RW74; S4RW04; S4RDC9; S4R7V8; S4RHT6; S4RFJ4; S4R633; S4RWW6; S4RZZ7; S4R4K9; S4S044; S4RV90; S4R6P3; S4REG9; S4R7W2; S4R690; S4RDS0; S4RAB4; S4RM94; S4RI63	S4RW74 [273-279]; S4RW04 [582-588]; [589-595]; S4RDC9 [682-688]; S4R7V8 [43-49]; S4RHT6 [1-7]; S4RFJ4 [326-332]; S4R633 [308-314]; [328-334]; S4RWW6 [318-324]; S4RZZ7 [547-553]; [592-598]; S4R4K9 [1-7]; [30-36]; S4S044 [237-243]; S4RV90 [59-65]; [647-653]; S4R6P3 [181-187]; S4REG9 [720-726]; S4R7W2 [42-48]; S4R690 [305-311]; S4RDS0 [358-364]; [365-371]; S4RAB4 [136-142]; S4RM94 [59-65]; S4RI63 [5…
[A].TAAAPAA.[S]	S4R6X7	S4R6X7 [33-39]
[M].PIVDSGSVPALTAAE.[K]	P09967	P09967 [2-16]
[M].PIVDSGSVPALTAA.[E]	P09967	P09967 [2-15]
[G].PGGGGGP.[G]	S4RF92	S4RF92 [414-420]
[M].PIVDSGSVAPLSAAEKTKIRS.[A]	S4RKX4; S4RL24	S4RKX4 [2-22]; S4RL24 [2-22]
[LTASFVY-MGQ].PPPPPPPPPP.[P-LVQMG]	S4RW04; S4R633; S4RWW6; S4R4K9; S4RDS0	S4RW04 [582-591]; S4R633 [308-317]; S4RWW6 [318-327]; S4R4K9 [1-10]; [30-39]; S4RDS0 [358-367]
[E].APPTVDW.[R]	S4RMN4	S4RMN4 [118-124]
[M].PIVDSGSVAPLSAAEKTKI.[R]	S4RKX4; S4RL24	S4RKX4 [2-20]; S4RL24 [2-20]
[A].TAASSSSLEK.[S]	S4S0S5	S4S0S5 [230-239]
[M].PIVDSGSVPALTA.[A]	P09967	P09967 [2-14]
[W].APDGAPLK.[S]	S4RX51	S4RX51 [105-112]
[M].PIVDSGSVAPLSAAEKTK.[I]	S4RKX4; S4RL24	S4RKX4 [2-19]; S4RL24 [2-19]
[LRTSVEAPFGKNMQ-YHDWI].PPPPPP.[PRSQDACVGMLNKEYTHW]	S4RW74; S4RN98; S4RD40; S4RJT7; S4RJL9; S4RUA3; S4RW04; S4RBY7; S4RDC9; S4R7V8; S4R8N6; S4RHT6; S4RFJ4; S4R633; S4RWW6; S4RZZ7; S4RPU1; S4R4K9; S4RTT9; S4S044; S4RV90; S4R6P3; S4REG9; S4R7W2; S4R690; S4RDS0; S4RAB4; S4RWD6; S4RM94; S4RNV0; S4RI63; S4RJF0; S4RE44; S4RY84	S4RW74 [273-278]; S4RN98 [564-569]; S4RD40 [220-225]; S4RJT7 [146-151]; S4RJL9 [378-383]; S4RUA3 [651-656]; S4RW04 [582-587]; [588-593]; [594-599]; S4RBY7 [213-218]; [264-269]; S4RDC9 [682-687]; S4R7V8 [43-48]; S4R8N6 [11-16]; [21-26]; S4RHT6 [1-6]; [22-27]; S4RFJ4 [326-331]; [336-341]; S4R633 [308-313]; [314-319]; [328-333]; S4RWW6 [318-323]; [620-625]; [1152-1157]; S4RZZ7 [547-552]; [577-582]; …
[R].VGNTDAEGR.[M]	S4RTN2	S4RTN2 [354-362]
[I].TPLIGLS.[G]	S4R814	S4R814 [563-569]
[M].PIVDSGSVAPLSAAEKT.[K]	S4RKX4; S4RL24	S4RKX4 [2-18]; S4RL24 [2-18]
[H].SYGEAVSGDKADG.[I]	P07096	P07096 [46-58]
[I].GQAGLK.[G]	S4RX55	S4RX55 [270-275]
[DHAP].YPPPPPP.[MPY]	S4RHT6; S4RWW6	S4RHT6 [21-27]; S4RWW6 [317-323]
[Q].VEAGGPV.[V]	S4RFX8	S4RFX8 [82-88]
[P].PGPPPPP.[ASG]	S4RFJ4	S4RFJ4 [341-347]
[A].SVGPVSVAIDASH.[E]	S4RMN4	S4RMN4 [247-259]
[R].IINAVNDAVASM.[D]	S4RKX4	S4RKX4 [78-89]
[L].TEAPLNPK.[A]	S4S0S5	S4S0S5 [107-114]
[L].VPILQA.[A]	P07096	P07096 [101-106]
[M].PIVDSGSVAPLSAAEK.[T]	S4RKX4; S4RL24	S4RKX4 [2-17]; S4RL24 [2-17]
[L].DASYAESLAGTSLA.[N]	S4RRX4	S4RRX4 [72-85]
[T].IPSIPTGLFVSAK.[G]	S4RW78	S4RW78 [1460-1472]
[K].ADLPGELQK.[M]	S4RN55	S4RN55 [33-41]
[M].PIVDSGSVAPL.[S]	S4RKX4; S4RL24	S4RKX4 [2-12]; S4RL24 [2-12]
[M].GPGATQAGAGK.[S]	S4R9V8	S4R9V8 [177-187]
[AVT].SMDDTEKMS.[M]	S4RKX4; S4RL24	S4RKX4 [88-96]; S4RL24 [88-96]
[G].DAEAETVESK.[E]	S4RQ19	S4RQ19 [238-247]
[N].DAVASMDDTEKM.[S]	S4RKX4	S4RKX4 [84-95]
[R].KEIEAPALL.[Y]	S4RWE8	S4RWE8 [41-49]
[D].AVASMDDTEKMS.[M]	S4RKX4	S4RKX4 [85-96]
[G].SLTMEN.[A]	S4R715	S4R715 [51-56]
[T].TAGAVTTTAATTAGPVQ.[T]	S4RHP3	S4RHP3 [22-38]; [209-225]
[A].QGGALK.[Y]	S4RYE0	S4RYE0 [591-596]
[R].VPTPNVSV.[V]	S4RYF8	S4RYF8 [234-241]
[N].DAVASMDDTEKMS.[M]	S4RKX4	S4RKX4 [84-96]
[P].VNVTTEVK.[S]	S4S1N9	S4S1N9 [283-290]
[T].YLETALE.[R]	P07096	P07096 [36-42]
[T].FAPVNVTTEVK.[S]	S4S1N9	S4S1N9 [280-290]
[R].LPLQDVYKIGGIG.[T]	S4S1N9	S4S1N9 [248-260]
[A].AGGQIK.[R]	S4R6W5	S4R6W5 [401-406]
[N].TPFLPTNPSE.[N]	S4RT25	S4RT25 [362-371]
[I].SAVDPVAV.[L]	S4R6R9	S4R6R9 [81-88]
[R].AAPDPAPP.[S]	S4RVH3	S4RVH3 [13-20]
[PEA].PAAPAP.[PTS]	S4RRN3; S4RXZ6; S4RV90; S4RGM0	S4RRN3 [618-623]; S4RXZ6 [42-47]; S4RV90 [620-625]; S4RGM0 [17-22]
[RKVNHGMQS].GPPPPPP.[CPLKGRA]	S4RFJ4; S4RTT9; S4R690	S4RFJ4 [335-341]; S4RTT9 [398-404]; S4R690 [304-310]
[L].NELAAGQ.[E]	S4R4V1	S4R4V1 [143-149]
[C].SRTTVKTAAQPG.[P]	S4RP42	S4RP42 [66-77]
[SNGY].VGGGGL.[LGEMA]	S4RRE7	S4RRE7 [272-277]
[G].TGAGVGP.[A]	S4RK82	S4RK82 [62-68]
[A].GFAGDDAPR.[A]	S4S0S5	S4S0S5 [21-29]
[K].AGFAGDDAPR.[A]	S4S0S5	S4S0S5 [20-29]
[K].QELSIGA.[N]
[E].QELSLQ.[R]	S4RVZ6	S4RVZ6 [4879-4884]
[AVP].APAPAP.[TPQAY]	S4RHM2	S4RHM2 [412-417]
[R].LDAGGPV.[R]	S4RAL3	S4RAL3 [724-730]
[S].LGVPAEGLPDQYA.[D]	S4S096	S4S096 [11-23]
[S].TTGALEGQHM.[R]	S4RMN4	S4RMN4 [147-156]
[V].TDVVET.[T]	S4RL17	S4RL17 [75-80]
[R].IINAVNDAVVAM.[D]	P09967	P09967 [78-89]
[K].VTTGVK.[P]	S4R9S4	S4R9S4 [184-189]
[M].PIVDSGSVAPLSAAE.[K]	S4RKX4; S4RL24	S4RKX4 [2-16]; S4RL24 [2-16]
[L].APPPAH.[R]	S4RKJ2	S4RKJ2 [347-352]
[L].IVSGGDLTPVK.[T]	S4RKP6	S4RKP6 [69-79]
[P].AQGAAGGLAQ.[S]
[L].DIAENEMPGLM.[K]	S4RRG8	S4RRG8 [23-33]
[M].PIVDSGSVAPLSAA.[E]	S4RKX4; S4RL24	S4RKX4 [2-15]; S4RL24 [2-15]
[R].TTATGTDPK.[M]	S4REY0	S4REY0 [309-317]
[F].KMAFASTIEAK.[S]	S4R7Y9	S4R7Y9 [400-410]
[K].TPATSEQEVEH.[A]	S4RYT1	S4RYT1 [375-385]
[D].AVASMDDTEK.[M]	S4RKX4	S4RKX4 [85-94]
[L].GAGAGAAAGGAL.[V]	S4R8V2	S4R8V2 [522-533]
[K].VIGEPDT.[-]	S4REY0	S4REY0 [611-617]
[Q].QQQQIK.[A]	S4RSW5	S4RSW5 [469-474]
[R].SLGGVAELA.[G]	S4RXJ5	S4RXJ5 [54-62]
[F].TAQVIVLN.[H]	S4S1N9	S4S1N9 [341-348]
[K].ISTGVK.[N]
[F].FTSNPAAQA.[F]	P09967	P09967 [43-51]
[L].PTGTGL.[G]	S4R8H7	S4R8H7 [284-289]
[S].DGLDPEQFEPK.[T]	S4RIM9	S4RIM9 [245-255]
[S].YGEAVSGDK.[A]	P07096	P07096 [47-55]
[PL].PANPPP.[EP]	S4RPC0	S4RPC0 [386-391]
[S].GGDLTPVK.[T]	S4RKP6	S4RKP6 [72-79]
[F].FTSNPAAQEF.[F]	S4RKX4	S4RKX4 [43-52]
[D].IPVPEVPILE.[M]	S4RSK1	S4RSK1 [157-166]
[AS].TAAGAAT.[KP]	S4RLA1; S4RIN1	S4RLA1 [144-150]; S4RIN1 [330-336]
[Q].VLGGLPDDLEPA.[E]	S4RWF5	S4RWF5 [503-514]
[R].SIGQPLPVNL.[R]	S4RXJ5	S4RXJ5 [149-158]
[L].TEAPLNPKA.[N]	S4S0S5	S4S0S5 [107-115]
[N].VNPAVGH.[H]	S4R6E7	S4R6E7 [63-69]
[R].IINAVNDAVA.[S]	S4RKX4	S4RKX4 [78-87]
[A].VAAAVVAA.[A]	S4R8A9	S4R8A9 [715-722]
[S].VAIDASHES.[F]	S4RMN4	S4RMN4 [253-261]
[L].PEGVTTH.[K]	P07096	P07096 [80-86]
[E].VVQLPPVVLGTFG.[D]	S4RXJ5	S4RXJ5 [74-86]
[D].PAKPTVM.[A]	S4RXJ5	S4RXJ5 [89-95]
[L].IGSGIAGGGAP.[D]	S4RCA8	S4RCA8 [2-12]
[I].TSPASM.[E]	S4RQG6	S4RQG6 [21-26]
[M].PIVDSGSVAPLSA.[A]	S4RKX4; S4RL24	S4RKX4 [2-14]; S4RL24 [2-14]
[A].DESVGTMGK.[R]	S4RGR5	S4RGR5 [37-45]
[Q].TPESLQ.[Y]	S4RKP6	S4RKP6 [28-33]
[M].PIVDSGSVAP.[L]	S4RKX4; S4RL24	S4RKX4 [2-11]; S4RL24 [2-11]
[C].GIGASAA.[V]	S4RX88	S4RX88 [390-396]
[E].AVGASAA.[K]
[H].VDATQEQYVQEL.[R]	S4RXJ5	S4RXJ5 [11-22]
[G].PGQPPP.[SA]
[LPDS].LPASLP.[AGWS]
[P].PPAAAPVAAA.[A]	S4RRN3	S4RRN3 [636-645]
[P].PASAAPMQTALDKLGQ.[F]	S4R631	S4R631 [221-236]
[H].SYGEAVSGDKA.[D]	P07096	P07096 [46-56]
[W].APDGAPL.[K]	S4RX51	S4RX51 [105-111]
[-].MEEREDQVYQAK.[L]	S4RQ19	S4RQ19 [1-12]
[ADTGIRMLPFQ].VPPPPP.[PYSCLDAI]	S4RD40; S4R7V8; S4RSW5; S4RFJ4; S4R4K9; S4S044	S4RD40 [219-224]; S4R7V8 [42-47]; S4RSW5 [293-298]; S4RFJ4 [351-356]; S4R4K9 [91-96]; S4S044 [236-241]
[H].VNEEGTEAK.[A]	K7N848	K7N848 [426-434]
[G].FAGDDAPR.[A]	S4S0S5	S4S0S5 [22-29]
[Q].PEPQPSPAE.[A]	S4RBG9	S4RBG9 [124-132]
[F].APVNVTTEVKS.[V]	S4S1N9	S4S1N9 [281-291]
[A].IGASPNRP.[M]	S4RTN4	S4RTN4 [667-674]
[D].GEVVQLPPVVL.[G]	S4RXJ5	S4RXJ5 [72-82]
[K].GEVGDW.[RKN]	S4RRX4; S4RN55	S4RRX4 [54-59]; S4RN55 [86-91]
[T].VDAAEAIK.[R]	S4R485	S4R485 [72-79]
[S].APLIIKV.[R]	P07096	P07096 [122-128]
[L].DAIASA.[V]	S4RPK0	S4RPK0 [306-311]
[K].VGEVMGANK.[D]	S4RWM2	S4RWM2 [86-94]
[Y].GEAVSGDK.[A]	P07096	P07096 [48-55]
[K].SYELPDGQVITIGNE.[R]	S4S0S5	S4S0S5 [240-254]
[F].AGDDAPR.[A]	S4S0S5	S4S0S5 [23-29]
[N].DAVASMDDTEK.[M]	S4RKX4	S4RKX4 [84-94]
[Q].SETMTVAPK.[A]	S4RC72	S4RC72 [1562-1570]
[M].PIVDSGS.[VA]	S4RKX4; S4RL24; P09967	S4RKX4 [2-8]; S4RL24 [2-8]; P09967 [2-8]
[RKPW].LGVEGL.[GQ]	S4RXL8; S4RB00	S4RXL8 [103-108]; S4RB00 [241-246]
[Q].ESGEAL.[V]
[Y].SEDFDVRD.[D]	S4RKP6	S4RKP6 [35-42]
[S].PQGPPP.[L]
[P].DAAAVTATSL.[L]	S4R4Q9	S4R4Q9 [725-734]
[G].DDPAKPTVM.[A]	S4RXJ5	S4RXJ5 [87-95]
[L].VGDVGETVK.[D]	S4RX51	S4RX51 [57-65]
[K].NQLTSNPENTVF.[D]	S4RIP9	S4RIP9 [87-98]
[N].DIPVPEVPILE.[M]	S4RSK1	S4RSK1 [156-166]
[V].VAAAGIVA.[L]	S4RTA1	S4RTA1 [38-45]
[Y].DIAASA.[K]	S4RKY2	S4RKY2 [277-282]
[Y].GEAVSGDKADGIM.[T]	P07096	P07096 [48-60]
[D].GPKGDPGPQGPP.[G]	S4R9J3	S4R9J3 [266-277]
[M].PIVDSGSVAPLS.[A]	S4RKX4; S4RL24	S4RKX4 [2-13]; S4RL24 [2-13]
[V].MLQTLGFEITIDH.[P]	S4REG9	S4REG9 [130-142]
[S].DPDAAAAK.[A]	S4RKV2	S4RKV2 [104-111]
[E].QPEPQPSPAE.[A]	S4RBG9	S4RBG9 [123-132]
[FL].LPTSIP.[PG]	S4RX91	S4RX91 [192-197]
[A].TVPAIP.[R]	S4RAM6	S4RAM6 [646-651]
[K].PAISLSAVA.[G]	S4RIT1	S4RIT1 [120-128]
[A].ELLTAP.[P]	S4RMU9	S4RMU9 [431-436]
[L].AQGGALK.[Y]	S4RYE0	S4RYE0 [590-596]
[M].PGETTGPTMDEETETF.[A]	S4RDV2	S4RDV2 [2-17]
[L].LAAGGAL.[E]
[R].ATEDTIVADK.[N]	S4RC52	S4RC52 [63-72]
[A].TGGAYGA.[G]	S4RHG1	S4RHG1 [2-8]
[A].LPEGVTTH.[K]	P07096	P07096 [79-86]
[T].QDQITGLQ.[D]	S4R745	S4R745 [311-318]
[Q].EALTAAS.[S]	S4R9N5	S4R9N5 [405-411]
[P].AGLAVAVA.[V]
[N].LSESSVI.[S]	S4R734	S4R734 [20-26]
[P].VTESSVL.[M]	S4REL6	S4REL6 [359-365]
[D].PAKPTVMA.[Y]	S4RXJ5	S4RXJ5 [89-96]
[K].VQATGTGETK.[E]	S4RH70	S4RH70 [75-84]
[M].DPDVVEDQVR.[R]	S4RWE8	S4RWE8 [101-110]
[F].TGAVGGRGTF.[N]	S4R814	S4R814 [464-473]
[D].SDPYVLTEK.[D]	S4RXJ5	S4RXJ5 [113-121]
[G].PGAPAAS.[TS]	S4RH06	S4RH06 [326-332]
[Q].VSATAPGI.[A]	S4RUF3	S4RUF3 [744-751]
[V].DATQEQYVQEL.[R]	S4RXJ5	S4RXJ5 [12-22]
[S].QPEPSP.[P]	S4RHN7	S4RHN7 [577-582]
[E].EGSEAL.[D]	S4RRE5	S4RRE5 [345-350]
[Y].ATAPARPPTN.[V]	S4RHT6	S4RHT6 [159-168]
[G].DMTNEEFRQ.[K]	S4RMN4	S4RMN4 [83-91]
[S].NIGEHA.[K]	P07095	P07095 [65-70]
[A].VPSSQPI.[L]
[F].ANAQTIEAGQ.[Y]	S4R7U0	S4R7U0 [410-419]
[A].VPILAG.[T]	S4RK37	S4RK37 [629-634]
[G].VAGAASA.[V]	S4RMM7	S4RMM7 [100-106]
[LPFTASVRQGYH-MW].PPPPPPPP.[PSAGEVLMQT]	S4RW74; S4RW04; S4RDC9; S4R7V8; S4R633; S4RWW6; S4RZZ7; S4R4K9; S4S044; S4RV90; S4R6P3; S4R7W2; S4RDS0	S4RW74 [273-280]; S4RW04 [582-589]; [590-597]; S4RDC9 [682-689]; S4R7V8 [43-50]; S4R633 [308-315]; [328-335]; S4RWW6 [318-325]; S4RZZ7 [547-554]; S4R4K9 [1-8]; [30-37]; S4S044 [237-244]; S4RV90 [647-654]; S4R6P3 [181-188]; S4R7W2 [42-49]; S4RDS0 [358-365]; [366-373]
[L].PIGGADDAPH.[S]	S4RWE8	S4RWE8 [191-200]
[A].PVNVTTEVK.[S]	S4S1N9	S4S1N9 [282-290]
[G].DVYSVK.[W]	S4RMK8	S4RMK8 [232-237]
[P].SLTDKA.[V]	S4R9F5	S4R9F5 [203-208]
[L].PGPAAAS.[R]
[A].IDASHESFQ.[F]	S4RMN4	S4RMN4 [255-263]
[Q].DAIAAS.[F]	S4RZR3	S4RZR3 [624-629]
[H].GEGAASTAAKPASGAAG.[D]	S4R9C9	S4R9C9 [212-228]
[R].QAGAGLAG.[W]	S4RE79	S4RE79 [508-515]
[N].DIPVPEVPIL.[E]	S4RSK1	S4RSK1 [156-165]
[V].PLAILEH.[R]	S4RNK1	S4RNK1 [40-46]
[Y].GGSVHEALG.[D]	S4RXJ5	S4RXJ5 [237-245]
[R].AVFPSIVGRP.[R]	S4S0S5	S4S0S5 [30-39]
[R].VEGDIDDAVFGGNASA.[E]	S4RX85	S4RX85 [39-54]
[Q].LPPVVLG.[T]	S4RXJ5	S4RXJ5 [77-83]
[S].TVESSV.[T]	S4R823	S4R823 [4-9]
[T].SLTGQGAI.[S]	S4RFU7	S4RFU7 [73-80]
[K].MDAAQGKDL.[R]	S4RIM9	S4RIM9 [128-136]
[V].PDGAIP.[S]	S4RU11	S4RU11 [265-270]
[GR].EGLASA.[YK]	S4RR32	S4RR32 [252-257]
[D].VEVAIM.[F]	S4RA39	S4RA39 [225-230]
[S].LTGAVQ.[S]	S4RU00	S4RU00 [103-108]
[M].ATAASSSSLEK.[S]	S4S0S5	S4S0S5 [229-239]
[K].SPVAVQGSK.[V]	S4R8V1	S4R8V1 [225-233]
[A].AVIAGGAVG.[I]	S4RA26	S4RA26 [38-46]
[D].PVSSQPL.[V]
[S].GIGVPSDIHE.[D]	S4R9E5	S4R9E5 [489-498]
[I].PVSSPQI.[I]	S4R5E6	S4R5E6 [178-184]
[D].ATQEQYVQEL.[R]	S4RXJ5	S4RXJ5 [13-22]
[K].SSTPEEVK.[K]	S4RX51	S4RX51 [23-30]
[P].PGAGPGATPGPPQ.[A]	S4RAU3	S4RAU3 [81-93]
[A].LDAAAS.[D]	S4RVM3	S4RVM3 [392-397]
[L].PEGVTTHK.[L]	P07096	P07096 [80-87]
[AG].PGGSAP.[IT]	S4RBU8	S4RBU8 [124-129]
[YPD].EVAASA.[AGY]	S4RKS4; S4R6X0	S4RKS4 [48-53]; S4R6X0 [453-458]
[T].SVGALP.[P]
[A].LSASATV.[S]
[F].FTSNPAAQEFF.[P]	S4RKX4	S4RKX4 [43-53]
[V].VEAGFM.[T]	S4R644	S4R644 [158-163]
[ER].ADLASA.[RT]
[H].GIEGAFA.[D]	S4RWE8	S4RWE8 [70-76]
[Y].AVEGAFA.[E]
[D].SGSVAPLSAAEK.[T]	S4RKX4; S4RL24	S4RKX4 [6-17]; S4RL24 [6-17]
[Q].TAAPGGAASSAGSRPGG.[C]
[L].VTGAAGQ.[I]	S4RP83	S4RP83 [9-15]
[A].APVVPVPTTPLN.[M]	S4RI10	S4RI10 [197-208]
[PE].KGEPGEP.[G]	S4RF60	S4RF60 [60-66]
[R].DEAQIIK.[D]	P04115	P04115 [96-102]
[M].AVGDAAGGP.[L]	S4RHT8	S4RHT8 [161-169]
[P].LSGEGA.[L]	S4RY64	S4RY64 [1295-1300]
[S].AGPGGLVG.[L]	S4RKB9	S4RKB9 [585-592]
[I].PAPMMGVPPPPPPP.[P]	S4S044	S4S044 [230-243]
[Q].DPSGATMVSK.[S]	S4RY66	S4RY66 [506-515]
[ALHTK].LVPILQ.[DKLA]	S4RVZ6; P07096	S4RVZ6 [6570-6575]; P07096 [100-105]
[K].ALPEGVTTH.[K]	P07096	P07096 [78-86]
[G].PPQQGPPPPPPPH.[P]	S4R690	S4R690 [300-312]
[P].VLERATREASF.[V]	S4RRF7	S4RRF7 [104-114]
[M].DPDVVEDQV.[R]	S4RWE8	S4RWE8 [101-109]
[L].GAQQLK.[A]	S4RE50	S4RE50 [139-144]
[H].SYGEAVSGDK.[A]	P07096	P07096 [46-55]
[GT].APGAAP.[VT]	S4R9B3	S4R9B3 [5154-5159]
[N].AKLVPILQ.[A]	P07096	P07096 [98-105]
[L].QEASLQVDSHSSLEL.[F]	S4RDY2	S4RDY2 [189-203]
[E].ENLAGA.[R]	S4RN02	S4RN02 [331-336]
[K].IDSLNPL.[H]	S4RPG6	S4RPG6 [783-789]
[GLT].INAAAL.[QL]	S4RVY2; S4RKK2; S4RH06	S4RVY2 [416-421]; S4RKK2 [29-34]; S4RH06 [394-399]
[A].EGGLAQ.[W]	S4RE65	S4RE65 [2503-2508]
[Y].AVGGLN.[S]	S4RR75	S4RR75 [301-306]
[V].AVGGLGG.[G]	S4RGU1	S4RGU1 [119-125]
[G].EKGSSGSDGPAGP.[Q]	S4R787	S4R787 [753-765]
[G].GGGAVAGEV.[C]	S4RI52	S4RI52 [27-35]
[A].GAGAAGIAG.[P]	S4RWJ9	S4RWJ9 [923-931]
[R].EVTLLSQK.[A]	Q91274	Q91274 [1060-1067]
[LQI].VEQLQK.[VEH]	S4RVM3	S4RVM3 [1916-1921]
[A].EVGAFM.[I]	S4RBF3	S4RBF3 [496-501]
[Y].DESGPSIVH.[R]	S4S0S5	S4S0S5 [364-372]
[P].VEATENESAV.[T]	S4RQI7	S4RQI7 [830-839]
[A].GPPAASA.[L]
[L].PGTGAP.[P]	S4RA00	S4RA00 [531-536]
[F].VDVTSGDEKA.[L]	S4RMN4	S4RMN4 [231-240]
[F].GLGTTNPVMPVLNNA.[A]	S4RMK4	S4RMK4 [395-409]
[L].GIGLVLN.[V]
[E].TVAGGAGA.[G]	S4R7X5	S4R7X5 [1057-1064]
[K].LSPESI.[D]	S4RN33	S4RN33 [46-51]
[I].DIVAIM.[P]
[A].PEEHPVLL.[T]	S4S0S5	S4S0S5 [99-106]
[K].VDFTKTPTL.[E]	S4RP30	S4RP30 [109-117]
[S].AGPGADQRSGPAAGP.[P]	S4RME3	S4RME3 [203-217]
[A].PEGGLP.[P]
[D].TVASAAT.[L]	S4RHN1	S4RHN1 [405-411]
[G].KEAEPAVGPTPVNVSGRREG.[K]	S4RZ57	S4RZ57 [324-343]
[Y].DPGPGL.[A]	S4RF87	S4RF87 [165-170]
[R].GAVGPG.[G]	S4RR33	S4RR33 [97-102]
[L].SPVAAEL.[P]	S4RZG5	S4RZG5 [1022-1028]
[D].ESGPSIVH.[R]	S4S0S5	S4S0S5 [365-372]
[DI].IPSESI.[AN]	S4RQ16	S4RQ16 [637-642]
[HP].AERLLN.[AN]	S4RKX4; S4RL24; P09967; S4R941	S4RKX4 [75-80]; S4RL24 [75-80]; P09967 [75-80]; S4R941 [117-122]
[VADFS].LGAGAA.[SKLGTV]	S4RPY6; S4RWH8	S4RPY6 [967-972]; S4RWH8 [977-982]
[F].TQLGPIS.[D]	S4R9A2	S4R9A2 [369-375]
[E].PGFTPP.[S]	S4RHT5	S4RHT5 [444-449]
[Q].SVGAPL.[S]
[L].SPAGAP.[A]
[N].GSPGQPGAPGAPGAPGP.[V]	S4R8N8	S4R8N8 [319-335]
[R].VGAAGPVG.[N]	S4RDA0	S4RDA0 [634-641]
[RLF].PSVVAA.[ALG]
[APSLQV].PPLPPPPP.[PCQA]	S4RW74; S4RV90	S4RW74 [270-277]; S4RV90 [56-63]
[P].TLPAAAP.[A]
[T].YSTEDKE.[R]	S4RXL8	S4RXL8 [128-134]
[V].ATGCQFIGQGP.[A]	S4RA74	S4RA74 [588-598]
[DV].SIPVASL.[SD]	S4RIV6	S4RIV6 [571-577]
[SA].ITEGLQ.[QA]
[EQ].TDALIQ.[AGM]
[V].PAEPGAPSP.[L]	S4RA46	S4RA46 [287-295]
[VD].PLTSLP.[KE]	S4RMR6	S4RMR6 [1725-1730]
[G].NIAVPGLY.[D]	S4RWE8	S4RWE8 [8-15]
[PKTVGAW].PVPPPP.[KLRPTHV]	S4R4K9; S4R6G5; S4RV90	S4R4K9 [90-95]; S4R6G5 [147-152]; S4RV90 [632-637]
[R].LNQLQNDAH.[A]	S4RAE8	S4RAE8 [326-334]
[CY].FGGVSGL.[TS]	S4RP30	S4RP30 [252-258]
[W].VPLGAL.[V]
[RS].TLGELQ.[KL]	S4RL00	S4RL00 [251-256]
[K].AGFAGD.[D]	S4S0S5	S4S0S5 [20-25]
[S].LPVILQ.[L]
[FY].VPLGLA.[G]
[T].PSAEQGPHLPRG.[I]	S4RVY2	S4RVY2 [391-402]
[TA].APVVPVP.[PT]	S4RI10	S4RI10 [197-203]
[TV].PTVGIV.[GD]	S4RFJ4	S4RFJ4 [435-440]
[KEDHRSF].ISPSEL.[HRASEG]	S4RE61; S4RJV6; S4RAP4	S4RE61 [1498-1503]; S4RJV6 [668-673]; S4RAP4 [289-294]
[K].QLAALGKA.[L]
[R].TLDALQ.[P]
[Y].QQQQESLAAQ.[L]	S4RGE3	S4RGE3 [50-59]
[V].PVLIGA.[R]	S4RBK9	S4RBK9 [60-65]
[S].LLNAPVEEH.[S]	S4S067	S4S067 [75-83]
[R].VTSAVDK.[L]	S4R4M9	S4R4M9 [50-56]
[D].AGDLAGA.[V]
[IK].QDLAGA.[DL]	S4RVZ6	S4RVZ6 [6614-6619]
[C].EELENRDAAL.[V]	S4RU11	S4RU11 [467-476]
[P].PQQGPPPPPPPHP.[H]	S4R690	S4R690 [301-313]
[E].SLAGTSL.[A]	S4RRX4	S4RRX4 [78-84]
[V].LSVGAP.[A]	S4RL00	S4RL00 [361-366]
[A].LPSSEI.[K]
[A].TADLLAG.[L]
[I].TADLLQ.[V]	S4RUU5	S4RUU5 [200-205]
[Y].GEAVSGDKAD.[G]	P07096	P07096 [48-57]
[TL].NELAAG.[DQ]	S4R4V1	S4R4V1 [143-148]
[G].AGVGPGIG.[P]	S4RR09	S4RR09 [131-138]
[WA].QVLVLN.[DH]	S4RE61; S4S1N9	S4RE61 [5911-5916]; S4S1N9 [343-348]
[R].GLGGPVAG.[P]	S4RJK2	S4RJK2 [152-159]
[G].APGGPGRPGLRGGGGP.[G]	S4RMC9	S4RMC9 [159-174]
[A].LEGSDPL.[T]	S4R7I9	S4R7I9 [85-91]
[K].PGTAAPEPNLNQA.[R]	S4RX94	S4RX94 [29-41]
[R].PAGGTP.[N]
[A].SAPGAP.[E]
[F].VSAGAAAG.[V]
[S].APAVAPA.[T]	S4RJW5	S4RJW5 [770-776]
[V].AQEPHLGGQGLPGAGLDPQ.[H]	S4RE18	S4RE18 [408-426]
[P].AAPVAPA.[T]
[G].VVPAPGEL.[D]	S4RJA9	S4RJA9 [125-132]
[ATGL].PGGTAP.[SNAQ]	S4RV91; S4RLI9	S4RV91 [560-565]; S4RLI9 [484-489]
[L].DSLNEDSYK.[D]	S4S0H9	S4S0H9 [187-195]
[ST].SVPVAA.[T-]	S4R921	S4R921 [422-427]
[A].LDTKASNL.[S]	S4R908	S4R908 [142-149]
[F].VTAGGAQ.[I]	S4RHS6	S4RHS6 [338-344]
[IQV].IPLVLQ.[HLAG]	S4RAZ0	S4RAZ0 [22-27]
[F].FTSNPAA.[Q]	S4RKX4; P09967	S4RKX4 [43-49]; P09967 [43-49]
[G].AGAAGASGAP.[M]	S4RBR7	S4RBR7 [720-729]
[P].GIGPGIGHG.[G]	S4R8H4	S4R8H4 [358-366]
[MVA].PVLLAG.[NKT]	S4RF70	S4RF70 [159-164]
[A].QAAGTAGGP.[L]	S4RJF0	S4RJF0 [885-893]
[IV].ISSIEQK.[EST]	S4RQ19; S4S0H9	S4RQ19 [63-69]; S4S0H9 [41-47]
[L].TEAPLNPKAN.[R]	S4S0S5	S4S0S5 [107-116]
[E].AVSGDKADGIMTEA.[R]	P07096	P07096 [50-63]
[S].VAIDASH.[E]	S4RMN4	S4RMN4 [253-259]
[H].VIISAPSA.[D]	S4RYF8	S4RYF8 [118-125]
[R].GLEGAPGKDGKPGP.[P]	S4RLD1	S4RLD1 [1230-1243]
[R].AAPDPAPPS.[A]	S4RVH3	S4RVH3 [13-21]
[A].EFVVDTSGAGPG.[S]	S4RG46	S4RG46 [2419-2430]
[L].LPAVAM.[L]	S4RWQ8	S4RWQ8 [11-16]
[S].DSAVSEVK.[N]	Q91274	Q91274 [1187-1194]
[LMRIFH].VDIAGS.[ERS]	S4RBC4; S4RH81; S4RIB2; S4RTN2	S4RBC4 [313-318]; S4RH81 [250-255]; S4RIB2 [472-477]; S4RTN2 [497-502]
[TN].LDGLGA.[RD]	S4R941	S4R941 [450-455]
[NH].VEASVQ.[T]	S4RVW3	S4RVW3 [158-163]
[L].VEASVAG.[F]	S4RQB7	S4RQB7 [378-384]
[M].AYGHLDVQPA.[R]	S4RXJ5	S4RXJ5 [96-105]
[D].VGPAGAVGH.[A]	S4RDA0	S4RDA0 [352-360]
[K].LDDTLK.[G]	P07096	P07096 [155-160]
[S].GASPLAM.[A]	S4RWJ9	S4RWJ9 [730-736]
[P].PTAGAGRADGATGGAA.[L]	S4RG78	S4RG78 [66-81]
[TD].VAAAVG.[PE]	S4RV91	S4RV91 [738-743]
[L].VGGPEY.[V]	S4RKW9	S4RKW9 [84-89]
[E].GEGLAQ.[G]
[P].LGGTPVP.[V]	S4RW90	S4RW90 [997-1003]
[N].LTADLAG.[I]	S4RFB5	S4RFB5 [316-322]
[A].AAAAAPVG.[E]
[E].APSTPTASSGGITV.[N]
[M].PDPPASK.[S]	S4RD72	S4RD72 [196-202]
[L].QAAPPSQ.[A]	S4RT64	S4RT64 [1976-1982]
[T].TPGVQPAG.[A]	S4RV91	S4RV91 [617-624]
[L].ELGAGIG.[R]
[E].EIGAGVA.[G]	S4RMM7	S4RMM7 [95-101]
[Q].VSAGPAGVG.[E]	S4RGE5	S4RGE5 [109-117]
[L].SVGVPALS.[Y]	S4RXJ5	S4RXJ5 [200-207]
[NS].SPSASPL.[RH]	S4RB55	S4RB55 [218-224]
[GP].APGSAP.[PS]	S4RTR5	S4RTR5 [739-744]
[E].INPEHPIVETL.[R]	S4RDV2	S4RDV2 [606-616]
[D].ELAGGGI.[S]
[W].DARPPVDNA.[R]	S4R9L7	S4R9L7 [10-18]
[Y].VGGESPL.[K]	S4R7K3	S4R7K3 [156-162]
[G].LGTAGAP.[S]	S4RXF9	S4RXF9 [98-104]
[PSG].PLPPPPPP.[PSLA]	S4RW74; S4RPU1; S4RV90	S4RW74 [271-278]; S4RPU1 [64-71]; S4RV90 [57-64]
[C].SAGVQTEAGVADAL.[W]	S4RP65	S4RP65 [49-62]
[T].VPSAPGL.[L]
[GS].TFLGLG.[TL]	S4RRX4; S4RN55	S4RRX4 [12-17]; S4RN55 [44-49]
[L].TVEQIKQ.[HK]	S4RTE5	S4RTE5 [871-877]
[Y].SNYETSGVDIL.[V]	S4RL24	S4RL24 [29-39]
[K].MVEKDPTGG.[R]	S4R7M9	S4R7M9 [116-124]
[L].GGDQDIDVK.[Y]	S4RKW9	S4RKW9 [572-580]
[P].VPASPGL.[G]
[P].KGGGAAKSGGAGVKA.[G]	S4R4X6	S4R4X6 [871-885]
[L].VTGGDLP.[D]	S4RJT3	S4RJT3 [89-95]
[C].VGGVEF.[A]	S4RSR8	S4RSR8 [63-68]
[M].QAVQQAGNSLD.[E]	S4REX8	S4REX8 [506-516]
[L].EARLLN.[R]
[L].TAPAVSPAHASGVD.[G]	S4R4W7	S4R4W7 [153-166]
[R].QTRLDTL.[H]	S4RU75	S4RU75 [186-192]
[L].HGIEGAFA.[D]	S4RWE8	S4RWE8 [69-76]
[V].LTGAGAL.[P]	S4RKQ4	S4RKQ4 [69-75]
[F].LQAALAGK.[E]	S4RXF5	S4RXF5 [312-319]
[G].TGAGVGPA.[G]	S4RK82	S4RK82 [62-69]
[G].APTAAAPGA.[Q]	S4R6X7	S4R6X7 [10-18]
[L].VPILQAAK.[A]	P07096	P07096 [101-108]
[RN].GAVLGV.[VTA]	S4RR19; S4RAL3	S4RR19 [90-95]; S4RAL3 [1308-1313]
[R].GINPDEAVA.[Y]	S4RIP9	S4RIP9 [392-400]
[VGLA].AGVLGV.[MFARE]	S4RLU2	S4RLU2 [220-225]
[A].PAATAAAGPVGGGAGG.[E]	S4RDF5	S4RDF5 [459-474]
[M].PGGAGP.[R]	S4R787	S4R787 [490-495]
[K].AVNPDEAVA.[I]
[V].GPSGPRGLSGPTGPP.[G]	S4RWI7	S4RWI7 [558-572]
[R].GPPSSTGSAQK.[E]	S4R7Q8	S4R7Q8 [204-214]
[L].SITDQVLLPSLSLM.[E]	S4RS16	S4RS16 [446-459]
[A].KLVPILQ.[A]	P07096	P07096 [99-105]
[AS].PGERGETGPP.[G]	S4RWI7; S4R8N8	S4RWI7 [220-229]; S4R8N8 [78-87]
[M].VSGFGP.[L]	S4R6A1	S4R6A1 [7-12]
[LT].YVGGAP.[AV]
[L].VVGNPA.[N]	S4RP83	S4RP83 [128-133]
[A].ASIGGPGA.[S]
[Y].APAAGGYPPN.[A]	S4RBC9	S4RBC9 [55-64]
[VR].PGAGGP.[LD]	S4RR82	S4RR82 [175-180]
[R].GIPVPVP.[K]	S4RB70	S4RB70 [3436-3442]
[AS].LGDPGI.[VPR]	S4RLD1; S4RMC2	S4RLD1 [1063-1068]; S4RMC2 [266-271]
[GKIED].ISPEIS.[HAPIT]
[R].VTGTPTL.[RH]	S4RBR0	S4RBR0 [95-101]; [135-141]; [159-165]; [175-181]; [272-278]; [312-318]; [417-423]; [489-495]; [545-551]
[L].QVAEASMESLQQ.[Q]	S4RMD0	S4RMD0 [128-139]
[GA].PGAGPP.[GF]	S4RM94	S4RM94 [656-661]
[E].KSLSELF.[K]	S4RW93	S4RW93 [217-223]
[M].TLEGGAL.[V]	S4RLC1	S4RLC1 [427-433]
[Y].LETALERL.[H]	P07096	P07096 [37-44]
[A].PIPSGADAVIP.[V]	S4RTX6	S4RTX6 [70-80]
[N].TVTPAL.[R]	S4RBZ3	S4RBZ3 [321-326]
[L].TTPGGL.[K]	S4RHG6	S4RHG6 [170-175]
[S].QNIIPASTGAAK.[A]	S4RYF8	S4RYF8 [203-214]
[S].VGPVSVAIDASH.[E]	S4RMN4	S4RMN4 [248-259]
[K].DAGLPAR.[S]	S4RMI1	S4RMI1 [70-76]
[H].GIPPPAAAAA.[S]
[DQ].ESLGAG.[DA]	S4RN42	S4RN42 [2507-2512]
[K].TLVEQL.[A]
[Y].DEMVEVM.[K]	S4RQ19	S4RQ19 [21-27]
[P].GVAENAGKKQQQQQ.[K]	S4RFU9	S4RFU9 [821-834]
[L].PLVLQA.[L]
[A].ASLTGA.[V]	S4RU00	S4RU00 [101-106]
[A-].SALTGA.[VG]	S4RJ68	S4RJ68 [71-76]
[S].PARPGAVA.[P]	S4RUY1	S4RUY1 [275-282]
[Q].NLTGILGACGPN.[C]	S4R528	S4R528 [189-200]
[S].SPPPPPAIDAPV.[A]	S4RI80	S4RI80 [9-20]
[GN].AAGLPA.[GL]	S4R4Q0	S4R4Q0 [322-327]
[S].TTGALEGQH.[M]	S4RMN4	S4RMN4 [147-155]
[M].AVVPPISMA.[T]	S4R9H3	S4R9H3 [36-44]
[M].VPAGLSP.[A]
[A].WSDEVA.[L]	S4RXJ0	S4RXJ0 [155-160]
[AT].IPLIGA.[AY]	S4S0J3; S4RAV9	S4S0J3 [607-612]; S4RAV9 [1085-1090]
[P].TGPAAAADDSTPPGGP.[T]	S4RD50	S4RD50 [401-416]
[S].VGVPAL.[S]	S4RXJ5	S4RXJ5 [201-206]
[A].GPPSMGSLAIGQQQPA.[M]	S4RDS1	S4RDS1 [736-751]
[T].QAQAPAYH.[Q]	S4RHT6	S4RHT6 [280-287]
[V].IGVGTM.[S]	S4RXQ4	S4RXQ4 [179-184]
[P].LEAGGGL.[L]
[R].DAGERFLTATATEHGL.[I]	S4R860	S4R860 [451-466]
[K].MFYAGAAFSDFLQRSS.[R]	S4RCX5	S4RCX5 [398-413]
[S].GASSPAIP.[K]	S4RP32	S4RP32 [632-639]
[K].PALPAPR.[R]	S4RRM5	S4RRM5 [1028-1034]
[P].VPSVAA.[D]	S4RN61	S4RN61 [67-72]
[A].VAVAAAVA.[A]	S4RVJ2	S4RVJ2 [603-610]
[N].VAPAATT.[E]	S4RI52	S4RI52 [47-53]
[EASG].AAGAAP.[AVR]	S4RW65; S4RSW4	S4RW65 [247-252]; S4RSW4 [192-197]
[R].AVEGVA.[R]
[V].GTPSLGA.[P]	S4RFL7	S4RFL7 [1835-1841]
[C].ASPSLGA.[W]	S4RY97	S4RY97 [448-454]
[IPA].GPLGPQ.[G]	S4REC5	S4REC5 [332-337]
[PSRNHA].GPIGPAG.[PSME]	S4R4C5; S4RDA0; S4RJ22	S4R4C5 [294-300]; S4RDA0 [910-916]; S4RJ22 [270-276]
[HQAYV].ADLGGL.[TMDL]	S4R7X5; S4RHU5; S4RNN3	S4R7X5 [793-798]; S4RHU5 [2845-2850]; S4RNN3 [64-69]
[GD].LPGVGI.[QSF]	S4RZB5	S4RZB5 [1727-1732]
[HG].EVASVQ.[MV]	S4R5A2	S4R5A2 [83-88]
[A].LVVDNGSG.[M]	S4S0S5	S4S0S5 [9-16]
[A].LSDASF.[L]	S4R7U4	S4R7U4 [42-47]
[P].VEAGGL.[G]	S4RQQ1	S4RQQ1 [56-61]
[G].QEGSILS.[P]	S4RUF5	S4RUF5 [942-948]
[Y].LPVNES.[F]	S4R800	S4R800 [788-793]
[RS].LPSALP.[KS]
[G].AGNVGAID.[P]
[RV].TPALSL.[AI]	S4RH70	S4RH70 [362-367]
[FQ].LPLIAG.[GS]
[C].IDGDVAI.[T]
[Y].TDTVAVL.[T]	P07095	P07095 [75-81]
[EDLA].AGAAAP.[CQAK]	S4RD10; S4RZ36	S4RD10 [112-117]; S4RZ36 [347-352]
[T].ALVEAFN.[L]	S4R4Q5	S4R4Q5 [238-244]
[E].AAAAGVP.[D]	S4R9B3	S4R9B3 [3133-3139]
[D].GIMTEA.[R]	P07096	P07096 [58-63]
[TL].DGAIDL.[LT]	S4R771	S4R771 [198-203]
[G].DPAAVAK.[H]	S4RGS8	S4RGS8 [107-113]
[LGIQ].PGLGGP.[PTD]	S4REC5; S4R7J0	S4REC5 [214-219]; S4R7J0 [652-657]
[HG].LSTPAI.[FL]	S4RZC7	S4RZC7 [110-115]
[S].PGAGVQV.[A]	S4RL70	S4RL70 [106-112]
[GF].PIASIP.[TFLV]	S4RJW5	S4RJW5 [204-209]
[K].VEGTAI.[I]	S4R8B4	S4R8B4 [225-230]
[DRP].TAPSPP.[PR]	S4RRR4	S4RRR4 [370-375]
[L].TGVAGGF.[L]	S4RTN3	S4RTN3 [730-736]
[GA].AVGLAP.[LS]
[R].PGSTGP.[V]	S4RWH0	S4RWH0 [595-600]
[S].VTAAGAI.[T]	S4RYT0	S4RYT0 [234-240]
[K].VGQLVSLS.[E]	S4RMN4	S4RMN4 [159-166]
[P].TAAAPPAQ.[A]
[AL].LGEAPP.[GP]	S4RJT7	S4RJT7 [100-105]
[V].TAAAPPAAG.[A]	S4R8U5	S4R8U5 [519-527]
[G].TESVAG.[L]	S4RDC3	S4RDC3 [184-189]
[L].VPQPSL.[L]	S4R995	S4R995 [7-12]
[I].IGGINIE.[E]	S4RQI1	S4RQI1 [308-314]
[F].LVIPADV.[F]	S4RDD4	S4RDD4 [476-482]
[E].ITGGGP.[S]	S4RKW0	S4RKW0 [216-221]
[S].SLQEVVVGS.[L]	S4RPV5	S4RPV5 [144-152]
[L].PGGTQVL.[C]
[Q].EVGSAQ.[R]	S4RR32	S4RR32 [175-180]
[R].AAPAAVAA.[L]	S4RDK2	S4RDK2 [26-33]
[Y].NDISPL.[E]
[P].VASAAAVA.[H]
[W].VAEGGL.[V]
[S].KEGIPD.[K]	S4RH67	S4RH67 [419-424]
[E].TSGVDIL.[V]	S4RKX4; S4RL24	S4RKX4 [33-39]; S4RL24 [33-39]
[AQ].STGVDIL.[LI]	P09967	P09967 [33-39]
[Q].TTPGAV.[I]	S4RHP3	S4RHP3 [134-139]
[RK].SNELPL.[PL]	S4RYD0; S4RQ39	S4RYD0 [182-187]; S4RQ39 [38-43]
[M].VGTGPA.[G]
[T].LDGAVAS.[A]	S4RF69	S4RF69 [159-165]
[R].VGAGAPV.[Y]	S4RJD6	S4RJD6 [44-50]
[E].SLDASF.[R]
[P].VAGSPVT.[F]
[R].VPASGIP.[R]
[KDEV].GATLGI.[LPS]	S4RMC7; S4RJF5	S4RMC7 [722-727]; S4RJF5 [211-216]
[S].AGTLGL.[S]
[R].LESLGAL.[T]	S4REW7	S4REW7 [790-796]
[V].VGSAPA.[R]	S4RJK2	S4RJK2 [162-167]
[QN].LPTGLP.[FI]
[M].EGIAAS.[-]
[T].PAVAQPAA.[Q]	S4REB7	S4REB7 [344-351]
[R].SAGGLAVA.[P]
[A].AAAVEF.[N]	S4RAN3	S4RAN3 [7-12]
[S].SAALVQ.[Q]
[Y].APLDVI.[S]	S4RP36	S4RP36 [402-407]
[C].VTPPSK.[A]	S4RWF6	S4RWF6 [97-102]
[Y].LEADGPGIP.[I]	S4R4G9	S4R4G9 [299-307]
[R].VAAAPGA.[D]	D0PQI0	D0PQI0 [55-61]
[R].TAAGLM.[H]
[RG].VAGLGV.[WA]	S4RN85	S4RN85 [56-61]
[TDR].EAPLNP.[LKH]	S4S0S5	S4S0S5 [108-113]
[GQ].ISGGAP.[SV]	S4RSC9	S4RSC9 [9-14]
[N].EGAASI.[S]	S4R4W7	S4R4W7 [270-275]
[F].LSAGGP.[G]	S4RZR8	S4RZR8 [73-78]
[PLSTR].TPPPPPP.[SPTQ]	S4RN98; S4RJF0	S4RN98 [563-569]; S4RJF0 [390-396]
[N].AGTVPAAT.[A]	S4RNX8	S4RNX8 [285-292]
[S].VGPVSVA.[I]	S4RMN4	S4RMN4 [248-254]
[Y].KGTGPP.[E]
[A].LPEGVTT.[H]	P07096	P07096 [79-85]
[QCF].GLGLAP.[APT]	S4RW78	S4RW78 [776-781]
[E].LTQVGA.[A]
[AR].AAGESL.[FQ]	S4RGR5	S4RGR5 [354-359]
[ARQ].LIGDAA.[HKT]	S4RIP9	S4RIP9 [80-85]
[ATS].AAPVAAAA.[RAP]	S4RRN3	S4RRN3 [639-646]
[M].QGGVGGLE.[G]
[F].QSAAIGA.[L]	S4RNB1	S4RNB1 [86-92]
[AT].LTVEQL.[K]	S4RTE5	S4RTE5 [870-875]
[D].TAGAPAAA.[A]	S4RZ84	S4RZ84 [86-93]
[W].VGSVTEI.[T]	S4RBJ2	S4RBJ2 [1533-1539]
[A].PSGAGP.[I]
[HA].PSAGGP.[AS]	S4RCR4	S4RCR4 [1054-1059]
[G].DIGLGDL.[R]	S4RMI9	S4RMI9 [325-331]
[Q].LDADIQ.[R]	S4R7T6	S4R7T6 [1466-1471]
[P].LGGAPL.[D]
[E].LGGSEQ.[R]
[IL].LASGGP.[APT]	S4RIP1	S4RIP1 [314-319]
[T].SKPVGLA.[V]
[L].PGELGP.[P]	S4R4C5	S4R4C5 [134-139]
[G].EAAALGA.[D]
[V].AQLVGLA.[L]
[P].VGGTAY.[L]
[T].VTLEQL.[G]	S4RN33	S4RN33 [227-232]
[S].VGGAAVP.[G]	S4RCR4	S4RCR4 [90-96]
[T].QTALAPAP.[H]	S4RCS8	S4RCS8 [216-223]
[H].LTGGATQ.[L]	S4RMG2	S4RMG2 [12-18]
[SN].VAVPGA.[PR]	S4RMF8	S4RMF8 [844-849]
[ALV].LGLGAP.[VPA]	S4RVJ2	S4RVJ2 [710-715]
[E].VEGLGDL.[I]	S4R726	S4R726 [160-166]
[P].AAAPVAAA.[A]	S4RRN3	S4RRN3 [638-645]
[ND].AESILE.[AE]
[H].AIAGVAVA.[L]	S4RA84	S4RA84 [317-324]
[Q].TPTSSGF.[L]	S4RUK0	S4RUK0 [43-49]
[E].VASPLP.[L]	S4RTB0	S4RTB0 [479-484]
[R].SIAGNPI.[C]	S4R6R0	S4R6R0 [1125-1131]
[E].VAGSEQ.[G]
[M].APAPATP.[N]
[P].ASALAFSP.[V]	S4RLP9	S4RLP9 [211-218]
[K].APPLED.[G]	S4RGQ9	S4RGQ9 [790-795]
[H].LAGAAVVL.[G]	S4RNZ3	S4RNZ3 [452-459]
[R].GQEAQVI.[L]
[T].YPSLAGL.[Q]	S4R5J0	S4R5J0 [265-271]
[I].VTAGGVVP.[P]	S4RJS6	S4RJS6 [112-119]
[I].VGGALV.[T]
[LS].LGLAAG.[HA]	S4RV34	S4RV34 [1440-1445]
[AP].LGLAGA.[RP]
[A].DIGTAI.[A]
[RES].LIDGAA.[EGSF]
[ER].VLAEAA.[TA]	S4R6B9	S4R6B9 [844-849]
[A].VFTAEN.[E]	S4R4Q8	S4R4Q8 [30-35]
[R].SPLYLQ.[E]	S4R6R0	S4R6R0 [1330-1335]
[D].VGGSSA.[LG]	S4R8P8; S4RH13	S4R8P8 [1278-1283]; S4RH13 [477-482]
[QH].ADTILE.[NL]
[S].GLEGAAF.[Q]	S4R7V8	S4R7V8 [64-70]
[L].NAEAQVL.[V]	S4RE05	S4RE05 [729-735]
[I].WDSEGL.[D]
[A].KAEALGA.[A]	S4RI13	S4RI13 [206-212]
[AG].IGGGPP.[SP]	S4RWH7	S4RWH7 [232-237]
[G].EAATAVTQ.[A]	S4RR82	S4RR82 [489-496]
[A].AGLDGLS.[P]
[NIKDR].PAIPLA.[PASIE]	S4RT33	S4RT33 [67-72]
[LTM].VGAGLV.[VSQ]	S4RH70	S4RH70 [566-571]
[ADKS].AAAVPA.[VAKPS]	S4RCP5; S4RR06	S4RCP5 [438-443]; S4RR06 [434-439]
[DV].LPVGGL.[PK]	S4R713	S4R713 [599-604]
[N].EKAALGA.[I]
[R].TVDAAG.[R]	S4RLS4	S4RLS4 [27-32]
[V].QVGGAPV.[A]	S4RWK3	S4RWK3 [1062-1068]
[I].ELIAGY.[K]	S4RJU4	S4RJU4 [355-360]
[GT].TGDLSF.[RA]
[R].KPEGPA.[G]
[LV].VAAGAAA.[SG]
[S].ELLGAY.[L]	S4RG25	S4RG25 [821-826]
[D].DASLAGLS.[V]
[G].VAGSAY.[V]
[K].DLENYD.[A]	S4RIM9	S4RIM9 [173-178]
[Q].VATGGI.[I]
[QR].EVGAVP.[PI]	S4RKL0	S4RKL0 [500-505]
[TN].IGGIPA.[PS]	S4RF89	S4RF89 [441-446]
[S].ELAAPL.[C]	S4S153	S4S153 [58-63]
[F].VAITLM.[A]	S4S1M1	S4S1M1 [489-494]
[V].QASPKAP.[T]	S4RIS3	S4RIS3 [280-286]
[P].APLSLP.[Q]	S4RY64	S4RY64 [2248-2253]
[G].VDGEVAL.[S]	S4RX82	S4RX82 [1345-1351]
[P].ALVAAGE.[R]	S4S073	S4S073 [270-276]
[RA].TLGAVQ.[SM]	S4RXF9; S4R8T8	S4RXF9 [131-136]; S4R8T8 [58-63]
[S].LGLAGD.[D]	S4RZJ1	S4RZJ1 [280-285]
[S].PALSLP.[A]
[H].VGAGGLP.[G]	S4RF60	S4RF60 [408-414]
[E].EIIGAGGF.[G]
[S].VTGGPA.[W]
[A].GNIAVPGL.[Y]	S4RWE8	S4RWE8 [7-14]
[E].GGIGGVP.[G]	S4RYY4	S4RYY4 [170-176]
[SRA].AGEAVA.[SA]	S4RZ43; S4RAV9	S4RZ43 [89-94]; [192-197]; S4RAV9 [744-749]
[K].ITGGGKD.[I]
[C].PVDNAVL.[H]	S4RMR7	S4RMR7 [103-109]
[A].AGAPAP.[T]	S4RD10	S4RD10 [63-68]
[C].VGGVEFA.[A]	S4RSR8	S4RSR8 [63-69]
[I].LESSPI.[M]	S4RHS6	S4RHS6 [194-199]
[A].VATGGPP.[P]	S4RF53	S4RF53 [82-88]
[A].LGGEPF.[P]	S4RLD8	S4RLD8 [126-131]
[A].GTGGLGA.[G]	S4RMF8	S4RMF8 [479-485]
[P].SPVPAGAIG.[A]	S4RWH8	S4RWH8 [970-978]
[QLFE].LGDTAI.[LEVH]	S4RSC2	S4RSC2 [281-286]
[K].QNVGVAE.[R]
[NADG].IGVAVL.[LMCE]	S4R708	S4R708 [59-64]
[R].ESVGPVK.[K]	S4R4L9	S4R4L9 [660-666]
[D].EVGASAG.[P]
[T].GLVGGSVPL.[F]	S4REV5	S4REV5 [83-91]
[I].AADASL.[C]
[M].YPSLQI.[D]
[T].IGGYNA.[H]	S4RXQ4	S4RXQ4 [754-759]
[PQAWTSRKDEFVHLGMYN].LPPPPP.[PECFATLSWINQGV]	S4RW74; S4RJT7; S4RW04; S4RBY7; S4RDC9; S4RGZ0; S4R633; S4RPU1; S4RV90; S4RWD6; S4RY84	S4RW74 [272-277]; S4RJT7 [145-150]; S4RW04 [581-586]; S4RBY7 [212-217]; S4RDC9 [693-698]; S4RGZ0 [1001-1006]; S4R633 [327-332]; S4RPU1 [65-70]; S4RV90 [58-63]; [606-611]; S4RWD6 [928-933]; S4RY84 [312-317]
[D].VSVNPL.[S]
[GSRV].TAAAAP.[YSPTV]	S4R6X7; S4RAA0; S4RNR4	S4R6X7 [70-75]; S4RAA0 [1175-1180]; S4RNR4 [365-370]
[I].KDTDIL.[A]
[S].IDPAPI.[F]	S4R9B5	S4R9B5 [578-583]
[P].TGAGGLA.[G]
[G].LGGPSP.[TKN]	S4RD20; S4RL32	S4RD20 [351-356]; S4RL32 [481-486]
[GA].PAAAAP.[AS]	S4RGA9	S4RGA9 [378-383]
[L].VNVEFA.[C]
[S].LGTGVA.[T]	S4RKY2	S4RKY2 [178-183]
[S].TVPYLQ.[Q]	S4RBY9	S4RBY9 [98-103]
[A].VGMGGA.[G]	S4R8H7	S4R8H7 [357-362]
[DR].VGMGAG.[ES]	S4RRM7	S4RRM7 [274-279]
[G].VGGVAGP.[V]
[P].ATDLLE.[R]
[L].LGAAKI.[M]	S4RZC3	S4RZC3 [126-131]
[C].LADVALA.[Q]	S4RX14	S4RX14 [20-26]
[G].PLVILQ.[H]
[Q].AAVSAAAGTALN.[P]	S4RHC4	S4RHC4 [184-195]
[V].VSAAPG.[S]
[C].AAAAAAAAAPG.[V]	S4R4S4	S4R4S4 [93-103]
[E].TAPATPQ.[Q]
[L].TQGALQ.[L]
[NFS].VPPGAP.[QTP]	S4RB70; S4RE65	S4RB70 [14743-14748]; S4RE65 [2856-2861]
[Q].PLVILAG.[K]	S4RB24	S4RB24 [779-785]
[P].LGTAGPL.[A]
[G].EIAAAGL.[D]
[G].VPDEKEL.[I]	S4RZQ0	S4RZQ0 [961-967]
[S].TAGGSGATASGF.[G]	S4RRE5	S4RRE5 [64-75]
[VEA].PGASGP.[GAS]	S4R787; S4RDA0	S4R787 [193-198]; S4RDA0 [798-803]
[Q].LDGAAVD.[V]	S4RZ68	S4RZ68 [228-234]
[AERGSQDTV].AAAAVA.[IPA-STGVHM]	S4R7K3; S4RQA9; S4RHU5; S4RQJ6; S4RKD4; S4REI3; S4RFU8; S4RYC8	S4R7K3 [4-9]; S4RQA9 [241-246]; S4RHU5 [2170-2175]; S4RQJ6 [9-14]; S4RKD4 [303-308]; S4REI3 [1666-1671]; S4RFU8 [155-160]; S4RYC8 [351-356]
[A].GIGTSAL.[A]	S4RDN8	S4RDN8 [97-103]
[ER].LGAAGPA.[G]	S4R4C5	S4R4C5 [58-64]
[AP].LGTGGL.[KR]	S4RHS6	S4RHS6 [1597-1602]
[LF].TAGLGL.[GE]	S4RPX0; S4RLU2; S4RPY3	S4RPX0 [1336-1341]; S4RLU2 [318-323]; S4RPY3 [1195-1200]
[VP].TAAAPPA.[AQ]	S4R8U5	S4R8U5 [519-525]
[KA].AAVGAAA.[KAS]	S4R5S3	S4R5S3 [1175-1181]
[KE].LEGDLQ.[GQ]	S4RVR4	S4RVR4 [594-599]
[E].VASAVA.[M]	S4RGQ9	S4RGQ9 [2525-2530]
[GS].PGYPPP.[PG]	S4RX14	S4RX14 [149-154]
[F].LGTGAL.[S]	S4S1F2	S4S1F2 [39-44]
[P].QSGIAGL.[M]
[IFA].TGALGL.[DPTS]
[SPY].ITGGAL.[WPA]	S4RPB7	S4RPB7 [257-262]
[A].LEGDIGA.[V]
[A].GSAGGLA.[G]	S4RTN4	S4RTN4 [826-832]
[S].IGQPLPVNL.[R]	S4RXJ5	S4RXJ5 [150-158]
[D].PLGASH.[F]	S4RYP5	S4RYP5 [650-655]
[IL].LESAAL.[LQ]
[A].VIAGGAVG.[I]	S4RA26	S4RA26 [39-46]
[S].PTPSVK.[L]
[P].LSGGPP.[S]	S4REI3	S4REI3 [4442-4447]
[A].LGSPLP.[G]
[C].EGDIAQ.[F]	S4RBA9	S4RBA9 [1771-1776]
[KI].TGAPAA.[AG]
[L].LDAGAPI.[D]	S4RRE4	S4RRE4 [191-197]
[Y].LGSASLA.[R]
[A].LGSPVK.[L]
[R].SLESKAQ.[D]	S4RV80	S4RV80 [95-101]
[R].GVGGGAL.[G]	S4R9H4	S4R9H4 [26-32]
[A].EGITLE.[V]	S4RTC1	S4RTC1 [118-123]
[F].ISPLAGV.[S]	S4RYG7	S4RYG7 [116-122]
[A].VAGIDPL.[S]
[G].AVGASGLA.[C]	S4RPE3	S4RPE3 [616-623]
[A].ISPFVVS.[R]	S4RBZ1	S4RBZ1 [11-17]
[AR].AAVAGA.[TSG]	S4RFU8	S4RFU8 [157-162]
[RFLS].VLPLLQ.[LKTR]	S4RRT9	S4RRT9 [561-566]
[VK].TAGPAA.[FK]	S4RW77	S4RW77 [1125-1130]
[M].DAGGPF.[S]	S4R5Y0	S4R5Y0 [66-71]
[VS].IDTAAL.[RH]	S4R9E5	S4R9E5 [1074-1079]
[G].TDALIE.[M]	S4R7U0	S4R7U0 [155-160]
[I].VASPPL.[G]
[M].VGTGLAP.[E]	S4RBR1	S4RBR1 [314-320]
[R].IDGALK.[T]
[G].VVAGGG.[R]	S4RWR0	S4RWR0 [107-112]
[EV].TPLPSR.[NA]	S4RUA3	S4RUA3 [463-468]
[A].GTALPGI.[V]
[Q].ATAVAPL.[Q]
[L].FPVVSLS.[G]
[PAI].AAPTAPP.[GSD]	S4RAA0	S4RAA0 [1178-1184]
[R].VGAAVP.[LI]	S4RG46	S4RG46 [785-790]
[I].LDAGTL.[I]	S4REX7	S4REX7 [340-345]
[PQ].SAALPGI.[AV]	S4RZS5	S4RZS5 [1137-1143]
[PV].PGGVGP.[GM]	S4RW96	S4RW96 [68-73]
[V].SPATGAI.[Y]	S4RN65	S4RN65 [285-291]
[F].NVVEFA.[A]	S4RH50	S4RH50 [445-450]
[S].VSGGAI.[S]	S4RBA9	S4RBA9 [2019-2024]
[E].IEAPAL.[L]	S4RWE8	S4RWE8 [43-48]
[T].LVAEAA.[R]
[KHA].AAVGAA.[AYR]	S4R5S3	S4R5S3 [1175-1180]
[RQ].QLGAAA.[YG]	S4RCA6	S4RCA6 [241-246]
[AVL].PGGGPP.[ALS]	S4RLI9	S4RLI9 [444-449]
[G].SAGGLAGI.[G]	S4RTN4	S4RTN4 [827-834]
[S].TANALGA.[H]
[SAIP].PTPPPPP.[PAS]	S4RN98; S4RJF0	S4RN98 [562-568]; S4RJF0 [389-395]
[Q].LPAALAS.[Q]	S4R823	S4R823 [26-32]
[T].VGSPAP.[G]	S4RAT0	S4RAT0 [1724-1729]
[HP].GALGAAA.[PT]	S4R6J0; S4RAV4	S4R6J0 [189-195]; S4RAV4 [220-226]
[S].VGVPALS.[Y]	S4RXJ5	S4RXJ5 [201-207]
[L].SAAAAAF.[Q]	S4RDH6	S4RDH6 [304-310]
[G].KDVAPL.[G]
[F].GLGSAY.[T]	S4RDL5	S4RDL5 [853-858]
[A].AASAPAVT.[V]
[G].LGAGVVAP.[H]	S4RN85	S4RN85 [114-121]
[M].DLAPADL.[V]	S4RT58	S4RT58 [304-310]
[V].LSGGPLA.[N]
[Q].STQGGSGQ.[Q]
[F].SQPVLP.[A]	S4S004	S4S004 [190-195]
[QI].TGAALP.[NP]	S4RUF5	S4RUF5 [310-315]
[LAVPS].APLPAL.[ANPLC]	S4RRN3; S4RET7; S4RBJ2	S4RRN3 [589-594]; S4RET7 [6-11]; S4RBJ2 [1391-1396]
[T].VNVAGG.[H]	S4RN58	S4RN58 [767-772]
[LN].VAAAGAA.[TA]	S4RZU8	S4RZU8 [194-200]
[N].VTGGLAP.[L]
[VPH].ELAPAL.[CAE]
[V].TADLLE.[K]
[T].LGVGPA.[L]
[ILGE].PAAAPA.[GCQK]	S4RSW5; S4RI10	S4RSW5 [637-642]; S4RI10 [109-114]
[SAN].IGAVSL.[KSL]	S4RHU5; S4RJ93	S4RHU5 [3657-3662]; S4RJ93 [1257-1262]
[T].VGAEPF.[S]
[S].VAGGGVA.[S]	S4RV58	S4RV58 [113-119]
[HP].TVPLVQ.[HS]
[F].LVEAVSL.[G]
[MT].APVIIQ.[LK]	S4RH71	S4RH71 [415-420]
[L].PGGGAP.[GQ]	S4RRU7	S4RRU7 [128-133]
[K].APVLLAG.[T]	S4RF70	S4RF70 [158-164]
[R].VEGSLSI.[R]	S4RBJ2	S4RBJ2 [1268-1274]
[D].SPTLAG.[V]	S4RXI9	S4RXI9 [252-257]
[T].SLAVGGPAP.[R]
[V].AESIEL.[N]
[G].LPGVGLS.[T]	S4RZB5	S4RZB5 [1727-1733]
[L].PGEAPP.[E]	S4RKS8	S4RKS8 [172-177]
[A].AGAGLQPL.[D]	S4RR43	S4RR43 [336-343]
[VG].LDDAVL.[VG]	S4R5M7	S4R5M7 [403-408]
[T].PSGLAE.[R]
[S].DIGATL.[C]
[I].AIVAQE.[T]
[A].VVGVVAGGG.[R]	S4RWR0	S4RWR0 [104-112]
[VR].LLAPEP.[PA]
[ALYHCD].LDLAGI.[RAENT]	S4R5C8	S4R5C8 [443-448]
[APV].EGAAVA.[TSH]	S4RAX9	S4RAX9 [187-192]
[I].GIITPY.[E]
[FVH].AVLTPY.[SLD]	P07095	P07095 [79-84]
[KLM].IGPILE.[TGM]	S4RKW9; S4RI80	S4RKW9 [551-556]; S4RI80 [144-149]
[P].GLGVGEGP.[A]	S4RI50	S4RI50 [392-399]
[GSQ].LGGGPA.[AQT]	S4RJ32	S4RJ32 [97-102]
[PV].LSAPPSL.[HI]	S4RJW5	S4RJW5 [257-263]
[G].TGGSASGGAG.[P]	S4RWF5	S4RWF5 [754-763]
[P].VIDGDVI.[P]
[QW].IAVAQE.[AC]	S4RNV0	S4RNV0 [432-437]
[N].GLSPVK.[A]
[H].LVSDSLP.[L]
[R].IDAGGAGA.[V]
[SDN].VLSALV.[KLD]
[V].SIPYLQ.[I]
[R].DLQSTVQ.[A]
[S].LGLAGP.[A]
[F].GTGNIA.[S]	S4R4Q4	S4R4Q4 [804-809]
[Y].LSPYIQ.[E]
[WD].LGGSPP.[PK]	S4RQR0	S4RQR0 [192-197]
[MS].VAAVGA.[LS]	S4RQI7	S4RQI7 [708-713]
[V].DEAVKV.[D]
[D].PDVVGA.[A]	S4RBN7	S4RBN7 [241-246]
[LA].GAIVSL.[LA]
[L].AGIVSL.[N]
[A].SPGGLASP.[Q]
[CME].PDGPGL.[DGF]	S4RH26	S4RH26 [290-295]
[S].VAPTGL.[R]	S4R9I6	S4R9I6 [111-116]
[S].EVVSPLS.[P]	S4R5S3	S4R5S3 [130-136]
[D].LGAAVG.[D]
[L].SVGVPAL.[S]	S4RXJ5	S4RXJ5 [200-206]
[L].ANELPL.[P]	S4R4L9	S4R4L9 [38-43]
[V].LESPSI.[A]	S4RQ20	S4RQ20 [278-283]
[R].LEAGAM.[V]	S4RSD9	S4RSD9 [330-335]
[S].APLTVLPT.[V]	S4RMK0	S4RMK0 [78-85]
[P].LSGGPPS.[D]	S4REI3	S4REI3 [4442-4448]
[K].QEVLAP.[E]
[GH].IVPGIS.[PD]	S4R9E5	S4R9E5 [1476-1481]
[Y].QTPGGVR.[P]	S4RW74	S4RW74 [356-362]
[F].TQPAWE.[E]	S4RQI4	S4RQI4 [232-237]
[NY].LGVLGL.[DT]	S4RYT5	S4RYT5 [2901-2906]
[G].IGEIVSI.[I]	S4R4Q4	S4R4Q4 [238-244]
[N].EVTDYI.[Y]
[D].TVGFTSVTD.[S]	S4RVX5	S4RVX5 [586-594]
[Q].VSGAAPP.[K]
[I].IDEQAP.[A]	S4RSI6	S4RSI6 [466-471]
[CA].VLAEVL.[DA]
[C].AGEVLAP.[G]
[SK].NAELPL.[SD]
[K].AGSPVQ.[W]
[K].AGSPVGA.[G]	S4R620	S4R620 [407-413]
[A].EVGPML.[W]	S4RTD8	S4RTD8 [649-654]
[A].GAQAVAPL.[D]
[E].EVPAPL.[V]
[R].QSPVIP.[G]
[RT].LSEAAL.[KI]	S4RZS5	S4RZS5 [138-143]
[A].LPDFAAG.[A]	S4RXZ6	S4RXZ6 [347-353]
[ASVM].LPVAGA.[SVH]
[EKDA].VEALLN.[GHTS]	S4R802	S4R802 [261-266]
[H].TVSGLSAQ.[T]
[X].TAAASDW.[L]
[A].LDTDYL.[-]
[G].SVGVAIP.[A]
[N].LDPLGL.[Y]	S4RMI9	S4RMI9 [353-358]
[S].ELGYQAP.[V]	S4RYN1	S4RYN1 [607-613]
[W].FALGAA.[L]	S4R708	S4R708 [78-83]
[R].DLTDYL.[M]	S4S0S5	S4S0S5 [185-190]
[IM].LPSLES.[HL]	S4RM57	S4RM57 [324-329]
[P].LAGVSL.[I]
[D].TLGGNR.[G]	S4RXN4	S4RXN4 [65-70]
[AVTK].LVSAVL.[GHSIAQF]	S4RE61; S4R6T7; S4RKJ2	S4RE61 [5975-5980]; S4R6T7 [33-38]; S4RKJ2 [63-68]
[T].STGGAGSGQ.[G]
[V].SPVGAP.[G]
[NG].LPGAGL.[TD]	S4RE18	S4RE18 [418-423]
[D].APVSEL.[S]	S4RVN3	S4RVN3 [121-126]
[F].VLEAVSL.[G]	S4RIB0	S4RIB0 [316-322]
[Q].APPGYA.[P]	S4RXW4	S4RXW4 [220-225]
[C].LPGVAV.[Y]
[R].PLVLAAG.[D]
[Q].TGAIGQ.[C]	S4RUF3	S4RUF3 [709-714]
[S].PGGSTVAP.[S]
[G].TGGGAGGL.[A]	S4RN42	S4RN42 [1052-1059]
[T].ENLGEVLR.[G]	S4RZE4	S4RZE4 [74-81]
[A].LTGGAPP.[T]	S4RCA3	S4RCA3 [348-354]
[R].TGAQGL.[D]	S4RVZ6	S4RVZ6 [449-454]
[L].PFVSVIS.[S]
[F].TPPTTH.[N]	S4R4P0	S4R4P0 [469-474]
[L].LVPGQL.[S]	S4RKK5	S4RKK5 [817-822]
[T].EQGPQGP.[A]	S4RSU4	S4RSU4 [273-279]
[V].TGALGAI.[V]	S4RP00	S4RP00 [70-76]
[KL].LGLVAG.[AT]
[L].LDASGAL.[R]	S4RRQ9	S4RRQ9 [50-56]
[D].VADLGGL.[L]
[A].LGGGAH.[S]	S4RXQ4	S4RXQ4 [583-588]
[M].LGLVGA.[A]
[KE].IIAPPE.[RE]	S4S0S5	S4S0S5 [330-335]
[M].EAGVAEH.[L]
[G].GLSASAL.[T]	S4R9C5	S4R9C5 [267-273]
[L].LPVPVGL.[L]
[N].TPAAIK.[I]	S4RYF3	S4RYF3 [811-816]
[H].QGVMVG.[M]	S4S0S5	S4S0S5 [42-47]
[A].LGSAPGL.[G]	S4RI50	S4RI50 [387-393]
[NF].VLLPLQ.[AR]	S4RDY2	S4RDY2 [2252-2257]
[R].VQAVGIP.[E]
[F].VTVDSLP.[C]
[R].EVVAPQ.[K]	S4RXD6	S4RXD6 [95-100]
[A].PDGAAGGGGP.[G]	S4RYP5	S4RYP5 [1467-1476]
[W].APSVVK.[I]
[V].TPSSMI.[V]
[L].LDAGANVD.[A]
[V].QTPAAAP.[M]	S4RW90	S4RW90 [888-894]
[V].AELAAGI.[G]	S4RJ83	S4RJ83 [103-109]
[L].VGGSVPL.[F]	S4REV5	S4REV5 [85-91]
[WN].VNGGAI.[QA]	S4RUJ8; S4RN33	S4RUJ8 [1415-1420]; S4RN33 [343-348]
[Q].LPVLTP.[N]	S4RH26	S4RH26 [511-516]
[R].GLSGPTGP.[P]	S4RWI7	S4RWI7 [564-571]
[RT].IDAGLK.[DG]	S4RH70	S4RH70 [3176-3181]
[G].SLPLAVG.[F]
[D].TLPLGLE.[P]	S4R7Z6	S4R7Z6 [185-191]
[Q].LTPIGIE.[D]	S4RSU5	S4RSU5 [290-296]
[E].QLASALE.[L]
[S].AGEPPP.[G]	S4RPE3	S4RPE3 [76-81]
[H].TPLAAK.[R]
[E].LGGMGVG.[S]	S4RA07	S4RA07 [828-834]
[Y].VAVNGGPL.[A]
[S].LDAGSLA.[S]
[L].VLPGIGA.[F]
[I].ATPATPQ.[L]
[GLV].IGGVAG.[AVS]
[A].LPEAVGA.[R]
[T].VTPIVQ.[E]
[IT].SPGFQY.[DG]	S4RQK4	S4RQK4 [27-32]
[R].APPGSF.[T]
[L].LNPISI.[F]	S4R802	S4R802 [448-453]
[G].NIAVPGL.[Y]	S4RWE8	S4RWE8 [8-14]
[G].AAGPGGPAG.[G]	S4RDA0	S4RDA0 [591-599]
[D].IGGVGA.[P]	S4RAB1	S4RAB1 [84-89]
[L].TLAGVQ.[Q]
[Q].FEVEFQ.[R]
[G].VAAAAGG.[G]
[F].TVPLLN.[M]	S4RH70	S4RH70 [2263-2268]
[E].LPGGLV.[-]
[Q].SIDVSLP.[L]	S4RFG4	S4RFG4 [799-805]
[G].VPTGGP.[R]	S4REV4	S4REV4 [197-202]
[H].GLSGLAP.[F]	S4RWU5	S4RWU5 [245-251]
[K].ALVGAVN.[A]
[A].PAATAAAGP.[V]	S4RDF5	S4RDF5 [459-467]
[L].DLAGIAP.[DE]	S4R5C8	S4R5C8 [444-450]
[G].VAAVSL.[Q]	S4RLA1	S4RLA1 [192-197]
[RS].TGAIVD.[VHI]	S4RF57	S4RF57 [217-222]
[V].APVGAG.[G]
[A].GTIGVIG.[G]
[V].EALSAGI.[L]	S4R8P8	S4R8P8 [1374-1380]
[GQS].LSPLES.[SVF]	S4RZG7; S4RZG5; S4RVK4	S4RZG7 [514-519]; S4RZG5 [366-371]; S4RVK4 [54-59]
[T].PLSGAP.[P]	S4R7R2	S4R7R2 [490-495]
[Y].LAASPI.[S]	S4RSE3	S4RSE3 [261-266]
[N].IEGNAQ.[Q]	S4R5W9	S4R5W9 [1074-1079]
[M].LNGTSGLAGLA.[S]	S4RHL2	S4RHL2 [1383-1393]
[P].LADPADL.[S]
[S].VATPSIP.[P]	S4RGR4	S4RGR4 [66-72]
[G].PDIVGA.[V]	S4RDX7	S4RDX7 [38-43]
[RP].GAPGGP.[AG]	S4RMC9	S4RMC9 [158-163]
[R].VASVES.[PR]	S4RYG7	S4RYG7 [24-29]
[Q].IQTSGG.[T]	S4R809	S4R809 [2-7]
[K].LVPGLQ.[EN]
[Q].PTGAGI.[I]	S4RHU5	S4RHU5 [1058-1063]
[L].EAVPADL.[T]	S4RJ93	S4RJ93 [371-377]
[R].VIDPFT.[I]	S4RX16	S4RX16 [563-568]
[A].GLPGLVS.[S]	S4RJC9	S4RJC9 [231-237]
[VE].FPSIVG.[RH]	S4S0S5	S4S0S5 [32-37]
[Q].LDAPLQ.[L]
[I].TGDVSL.[L]	S4RT00	S4RT00 [741-746]
[P].TLGGRGG.[A]
[AH].SLLGGP.[LR]	S4REW2; S4RGM0	S4REW2 [60-65]; S4RGM0 [327-332]
[L].VAIVAG.[F]
[A].PALVLQ.[T]
[P].TTLAGVP.[P]
[I].KGGAAG.[G]	S4RW96	S4RW96 [217-222]
[D].IAGTSN.[S]
[L].VALVGA.[L]
[D].GEEVVK.[F]	S4RYE0	S4RYE0 [440-445]
[D].LPGVIS.[T]
[IAV].VLGTVI.[QAS]	S4RTD9	S4RTD9 [1640-1645]
[QV].PIVEGL.[DH]	S4RVN3	S4RVN3 [200-205]
[HAKG].VASGAA.[PENG]
[N].PLGLGVS.[P]	S4R9C5	S4R9C5 [214-220]
[G].VVSGVQ.[S]
[V].TVPGIA.[F]	S4RH71	S4RH71 [337-342]
[P].VEGGSPL.[H]	S4RC76	S4RC76 [276-282]
[G].TPTGAPI.[V]	S4RTN2	S4RTN2 [509-515]
[K].TVQPVP.[P]
[L].SLGPSP.[G]	S4RFJ4	S4RFJ4 [358-363]
[PA].LGGGGLG.[IL]
[N].SAGLVLG.[M]	S4RMK0	S4RMK0 [108-114]
[W].ESLPSL.[L]
[K].LVPTGL.[D]
[S].TPSGSIP.[G]
[A].GAIGAGAAG.[D]	S4RWH8	S4RWH8 [975-983]
[L].VEGAAVA.[H]	S4RAX9	S4RAX9 [186-192]
[D].DVVQIFN.[N]	S4RX51	S4RX51 [10-16]
[R].PAVLLQ.[H]
[P].PAGYAP.[C]	S4RZB5	S4RZB5 [791-796]
[A].PFVVSLS.[S]
[S].TAVDIQ.[L]	S4RI85	S4RI85 [484-489]
[H].LTGAISP.[F]
[A].EANIPI.[G]
[P].VAAELV.[G]	S4RNC3	S4RNC3 [45-50]
[AT].TATAAT.[EMTA]	S4R5B1; S4R4S4	S4R5B1 [191-196]; S4R4S4 [296-301]
[T].LGGVTDP.[K]	S4RG57	S4RG57 [308-314]
[VLA].ISGGAS.[DPG]	S4R6N9	S4R6N9 [80-85]
[SQ].IGPVLS.[CL]	S4RUY7	S4RUY7 [381-386]
[R].KKMFMGL.[I]	S4RC88	S4RC88 [535-541]
[H].APPLDV.[L]	S4RZF9	S4RZF9 [85-90]
[K].VGASPA.[N]	S4RY58	S4RY58 [687-692]
[V].TGSLGP.[G]	S4R573	S4R573 [2-7]
[SL].SAAALP.[P]
[A].VDATAL.[H]
[SV].PAGGAL.[ES]	S4RSX7	S4RSX7 [174-179]
[VELSN].VAAAGA.[GRAVY]	S4RZU8	S4RZU8 [194-199]
[SA].LPLEGGA.[VA]
[N].DTGEFV.[D]	S4RQT7	S4RQT7 [4-9]
[E].DPFAVQLLA.[W]
[KE].TVAGGA.[WG]	S4R7X5	S4R7X5 [1057-1062]
[P].AEVLVSL.[P]	S4RVZ6	S4RVZ6 [5377-5383]
[G].IGAPGL.[L]	S4R7C8	S4R7C8 [388-393]
[F].FTSTPA.[A]	S4RL24	S4RL24 [43-48]
[V].ASALGAI.[V]
[PA].AGPGGP.[GA]	S4RDA0	S4RDA0 [592-597]
[G].TPINGGL.[P]	S4RFK7	S4RFK7 [91-97]
[P].IGLPGA.[K]	S4R5B1	S4R5B1 [76-81]
[I].GITGVIG.[E]
[Q].SAAIGAL.[Q]	S4RNB1	S4RNB1 [87-93]
[SM].LGGPGA.[SG]	S4R6X7; S4RA46	S4R6X7 [162-167]; S4RA46 [69-74]
[C].DAGVGQ.[G]
[N].AVAAPL.[N]
[R].AASANGAAAA.[A]	S4RXC7	S4RXC7 [960-969]
[S].TVLSTAP.[R]	S4R8U5	S4R8U5 [171-177]
[DE].VAAALAE.[AS]	S4RNT9	S4RNT9 [100-106]
[G].LSAGAP.[A]	S4RVZ6	S4RVZ6 [8004-8009]
[R].IINAVN.[D]	S4RKX4; S4RL24; P09967	S4RKX4 [78-83]; S4RL24 [78-83]; P09967 [78-83]
[G].TDADFV.[L]
[N].PSVASP.[TS]
[Y].APTSVA.[S]	S4RSW4	S4RSW4 [317-322]
[T].PESLQY.[S]	S4RKP6	S4RKP6 [29-34]
[RT].VATGGA.[L]
[LE].APDAPP.[AQ]	S4RZ80	S4RZ80 [739-744]
[P].LPDAGLA.[L]
[S].LETASPL.[I]
[L].PADAPP.[S]
[ASMNETL].VAAAVA.[THSPAVGL]	S4RWF5; S4RVJ2; S4RN42; S4RA39	S4RWF5 [424-429]; S4RVJ2 [605-610]; S4RN42 [2559-2564]; S4RA39 [333-338]
[E].ELGQPI.[R]	S4RD83	S4RD83 [424-429]
[L].FGAEVP.[F]
[P].KDAPFH.[I]	S4RVR5	S4RVR5 [137-142]
[GR].AAGAEP.[RS]
[LV].LSSLGG.[RL]	S4RBR2	S4RBR2 [330-335]
[S].VTPANII.[Q]	S4RJ11	S4RJ11 [243-249]
[IC].AVLVAG.[SG]	S4RPY6	S4RPY6 [938-943]
[S].AGGAPAGGP.[A]
[G].NLATAAASALA.[S]
[S].VNGAVP.[L]
[P].VEPTAP.[S]	S4RGQ9	S4RGQ9 [1858-1863]
[L].TVDVPIS.[K]
[M].TLGGVLG.[F]	S4RSH2	S4RSH2 [165-171]
[N].AVLVGA.[S]
[G].PAGAVK.[A]	S4RL91	S4RL91 [293-298]
[EG].GPGGAP.[AF]	S4R7B3	S4R7B3 [45-50]
[A].SPAVAE.[E]	S4RQ66	S4RQ66 [938-943]
[R].VGAPLLS.[A]	S4RUY0	S4RUY0 [184-190]
[D].GVVPAL.[K]	S4RC72	S4RC72 [368-373]
[Y].EVGSVP.[G]	S4R967	S4R967 [1188-1193]
[G].IVDGAL.[G]
[T].GEFPSP.[L]	S4RMN3	S4RMN3 [21-26]
[R].VAGSPP.[N]	S4RGE2	S4RGE2 [13-18]
[G].GLLVAG.[Q]
[IAP].LAGGAA.[ALG]	S4RG41	S4RG41 [249-254]
[A].TNIPVP.[N]
[ILFS].LPGGAG.[VRLY]	S4RB52; S4RHG2; S4REI8	S4RB52 [771-776]; S4RHG2 [1643-1648]; S4REI8 [352-357]
[LD].LPLVQL.[ID]	S4RIS6	S4RIS6 [326-331]
[LV].GLLVGA.[I]
[A].QGLGLAP.[A]	S4RW78	S4RW78 [775-781]
[RH].LVAGAA.[AR]	S4RZR3	S4RZR3 [928-933]
[N].LEATSLP.[V]
[Q].LPGAVA.[I]
[TG].DTVAVL.[TH]	P07095	P07095 [76-81]
[I].TDVAVI.[V]	S4RFA7	S4RFA7 [46-51]
[N].VLPGQL.[G]
[R].PIVIAG.[G]	S4R6E8	S4R6E8 [87-92]
[I].LEVAPGA.[I]
[H].TEVYGQ.[N]	S4RH74	S4RH74 [62-67]
[R].DLFEQF.[G]	S4RCA6	S4RCA6 [70-75]
[T].LDFEQF.[L]	S4RS77	S4RS77 [7-12]
[C].LGPLVS.[K]
[REKP].IVAEVL.[ERKAS]	S4RED7	S4RED7 [24-29]
[AM].TLDILS.[PT]	S4RH70	S4RH70 [3008-3013]
[N].LSESSV.[I]	S4R734	S4R734 [20-25]
[P].KAEAGKGGR.[P]	S4R8W7	S4R8W7 [245-253]
[AY].PSTTPY.[RP]
[F].TVGVES.[T]	S4RCQ2	S4RCQ2 [226-231]
[S].ADAVAPI.[P]	S4RRN3	S4RRN3 [585-591]
[SIN].LGSAAA.[AFT]
[D].TGAPATP.[P]	S4RN42	S4RN42 [1389-1395]
[V].VAATSN.[A]
[A].VLSVGAP.[A]	S4RL00	S4RL00 [360-366]
[V].LGGDTL.[HF]	S4RKA1	S4RKA1 [699-704]
[N].AGSPLGG.[G]	S4RN99	S4RN99 [561-567]
[Q].QSPLGG.[G]
[MP].LPGGGA.[P]	S4RRU7	S4RRU7 [127-132]
[IV].GPAGGP.[GM]	S4R7J0	S4R7J0 [786-791]
[DMGA].LSPGAI.[ASL]	S4RLH9	S4RLH9 [391-396]
[N].APGISP.[Q]
[S].PVDDPVGI.[E]	S4R6F9	S4R6F9 [98-105]
[F].LAEGGAPA.[P]
[FY].LVLGGA.[LV]	S4RM72	S4RM72 [92-97]
[G].VAPGSTV.[P]	S4RKB9	S4RKB9 [345-351]
[VT].VGAGTP.[ME]
[SD].LPPPAGA.[AT]	S4RV91	S4RV91 [1089-1095]
[S].LPPPAQ.[E]
[A].TVAAAP.[G]	S4RB79	S4RB79 [186-191]
[T].VPNAPGA.[P]	S4RB70	S4RB70 [15105-15111]
[S].LPAGGL.[R]	S4RKP3	S4RKP3 [347-352]
[P].APGYPA.[L]
[S].TAVEAGL.[R]	S4RUY0	S4RUY0 [557-563]
[S].LGGAVA.[I]	S4RTA7	S4RTA7 [155-160]
[E].LGESGL.[S]	S4RSG8	S4RSG8 [160-165]
[A].PGRDGAAGA.[K]	S4RWI7	S4RWI7 [446-454]
[L].TLVPIP.[L]	S4RBM3	S4RBM3 [347-352]
[RP].IPLPSA.[EM]	S4RWW6	S4RWW6 [598-603]
[Q].TLGQALE.[A]	S4RQ28	S4RQ28 [178-184]
[P].VTESSV.[L]	S4REL6	S4REL6 [359-364]
[L].EVTSGP.[Q]	S4RWY1	S4RWY1 [278-283]
[D].ISASAVV.[S]	S4R8R0	S4R8R0 [671-677]
[P].SPTTAI.[G]
[P].SEGEAL.[V]	S4RFP3	S4RFP3 [552-557]
[K].DTGEAL.[V]
[SL].PLLVQL.[KM]
[A].TPPGQPG.[M]
[A].VGSPAA.[L]
[NC].TVLPSL.[GL]	S4RE65	S4RE65 [280-285]
[RGV].GEGVGQ.[TS]	S4RE99	S4RE99 [259-264]
[V].VGAVGAP.[L]
[K].PVWEVN.[Q]	S4R9L9	S4R9L9 [108-113]
[A].LDPAAVA.[T]	S4RY97	S4RY97 [555-561]
[E].EVASLQ.[A]
[GEL].VLPGLG.[FGHA]
[D].PAGTMV.[P]
[E].EVRPEN.[K]	S4REW0	S4REW0 [286-291]
[Y].LDAIPAG.[H]
[-M].VLPGLS.[T]
[-].SLSPSL.[R]
[N].ELSPSI.[M]
[AL].TVIPTV.[IS]	S4RMK0	S4RMK0 [81-86]
[T].AGASPP.[S]	S4R810	S4R810 [219-224]
[CVS].SPLIAG.[PTAE]	S4R8P2	S4R8P2 [122-127]
[G].TAGTAGGA.[D]	S4RH13	S4RH13 [692-699]
[Y].GPGQHVQ.[S]	S4RTN4	S4RTN4 [611-617]
[DA].EIGALP.[SR]	S4RYI0	S4RYI0 [220-225]
[LH].VGGAGL.[SD]	S4RLU2	S4RLU2 [247-252]
[EF].IGPAGI.[QV]	S4RLD1	S4RLD1 [592-597]
[G].VQGTGLA.[F]
[E].VLDGAI.[D]	S4R771	S4R771 [196-201]
[G].SPAVVK.[V]
[A].VSAALAAL.[P]	S4R8W9	S4R8W9 [116-123]
[S].VTADPY.[V]	S4RG97	S4RG97 [3-8]
[T].PAIESI.[G]	S4RAX1	S4RAX1 [301-306]
[A].PSVSAP.[R]	S4RVK0	S4RVK0 [594-599]
[V].EGTASYQ.[Q]
[GN].TVIGGP.[KF]
[G].APPYGA.[G]	S4RBC9	S4RBC9 [134-139]
[R].DVGAGQ.[P]	S4RL32	S4RL32 [1527-1532]
[AGS].APGGGP.[PGS]	S4RXF9; S4RZ47; S4RE44	S4RXF9 [525-530]; S4RZ47 [163-168]; S4RE44 [608-613]
[S].LPGEVAA.[R]
[A].LAAGSAA.[G]	S4RIS6	S4RIS6 [158-164]
[P].PLSEAP.[K]	S4RK49	S4RK49 [527-532]
[H].APPLDVL.[C]	S4RZF9	S4RZF9 [85-91]
[RL].PLGGGA.[GT]	S4RN04	S4RN04 [665-670]
[L].VEGELQ.[I]	S4RKK5	S4RKK5 [279-284]
[A].VFPSIVG.[RH]	S4S0S5	S4S0S5 [31-37]
[A].AAAEGP.[G]	S4RZJ1	S4RZJ1 [791-796]
[FG].GVGVSA.[EC]	S4R8A1	S4R8A1 [286-291]
[G].GIGGGIG.[V]	S4RC85	S4RC85 [29-35]
[A].DVPAGGF.[H]
[H].VEGSPF.[R]	S4RXF9	S4RXF9 [228-233]
[L].EPSLYAG.[I]
[G].SPGLSP.[D]
[E].LGGGAAV.[G]	S4RCB8	S4RCB8 [136-142]
[C].LGTTVM.[G]	S4RCP9	S4RCP9 [214-219]
[E].PLESAP.[V]	S4RB70	S4RB70 [9708-9713]
[A].DAGLGGGP.[A]	S4RJ32	S4RJ32 [94-101]
[M].ADGVEVF.[V]	S4R899	S4R899 [178-184]
[E].VGGSGLS.[R]	S4R6Z4	S4R6Z4 [26-32]
[AKD].ISVGAI.[VKG]
[L].NSIEAF.[R]	S4RXJ5	S4RXJ5 [142-147]
[SR].LVGPQL.[RT]	S4RW61	S4RW61 [16-21]
[K].DVPLVG.[R]	Q91274	Q91274 [117-122]
[W].LDVGAI.[A]	S4RPR1	S4RPR1 [795-800]
[K].IVEFNA.[S]	S4RYA0	S4RYA0 [328-333]
[A].EVVSAGL.[V]
[S].LQGQVSSALA.[C]	S4RB91	S4RB91 [207-216]
[VP].VEASLQ.[GL]
[RH].GEALASI.[ASP]	S4RVD9; S4R9B3	S4RVD9 [94-100]; S4R9B3 [3193-3199]
[V].LDGAVPD.[M]	S4RLZ4	S4RLZ4 [112-118]
[N].EAVSIQ.[V]
[G].VEQTIL.[G]
[SQ].LDTSGP.[FP]
[AI].APLESL.[NG]	S4RPX0; S4RPY3	S4RPX0 [499-504]; S4RPY3 [337-342]
[F].VTAGGA.[Q]	S4RHS6	S4RHS6 [338-343]
[G].VADAGGLV.[I]	S4RLN4	S4RLN4 [9-16]
[PSEDFGTNA].FPPPPP.[PYIRHDLGS]	S4RX14; S4RMR6	S4RX14 [119-124]; S4RMR6 [2251-2256]
[A].VATATVP.[A]	S4RAM6	S4RAM6 [642-648]
[TG].VTATGA.[TG]	S4R4V5; S4RS26	S4R4V5 [25-30]; S4RS26 [1323-1328]
[ASQL].APAAAP.[TLRDIP]	S4R6X7; S4RN39	S4R6X7 [82-87]; S4RN39 [539-544]
[PK].KGGGAA.[KP]	S4R4X6	S4R4X6 [871-876]
[FIGL].DISAPNI.[GD]	S4RI74	S4RI74 [337-343]; [491-497]; [619-625]; [1003-1009]
[E].TASASPP.[L]	S4RFU8	S4RFU8 [251-257]
[F].PGGTSMI.[L]
[R].DAALASL.[P]	S4R477	S4R477 [1383-1389]
[G].GPCGPGGPG.[M]	S4R8H4	S4R8H4 [378-386]
[A].AVAEIV.[T]
[P].VAGTGGA.[A]	S4RPF8	S4RPF8 [1499-1505]
[V].GGVPGAPA.[A]	S4RMM7	S4RMM7 [67-74]
[D].AVASMD.[D]	S4RKX4	S4RKX4 [85-90]
[QLGAE].AVAAIP.[GEDV-T]	S4RYN6	S4RYN6 [151-156]
[P].PGVLVAA.[T]	S4RK37	S4RK37 [555-561]
[K].AASVEAMK.[A]	S4RA10	S4RA10 [287-294]
[I].ATLTMS.[N]	S4RWX6	S4RWX6 [53-58]
[AVT].AAAAPP.[VPRHAK]	S4RE99; S4R6J0; S4RRN3; S4R9M6; S4RNR4	S4RE99 [1260-1265]; S4R6J0 [206-211]; S4RRN3 [603-608]; S4R9M6 [244-249]; S4RNR4 [366-371]
[E].QVAGLAP.[I]
[V].TPTSIQ.[A]
[Q].AGLPAAAA.[R]
[WM].VGGLAL.[RL]	S4RZR8	S4RZR8 [177-182]
[SA].LTGGAP.[LP]	S4RRU7; S4RCA3	S4RRU7 [221-226]; S4RCA3 [348-353]
[A].GEVSFVG.[R]	S4REA0	S4REA0 [208-214]
[S].VDPITM.[K]	S4RML8	S4RML8 [281-286]
[K].PIVDGAGK.[P]
[P].VSAGPG.[A]	S4RY36	S4RY36 [10-15]
[A].LPEGAP.[D]	S4RN06	S4RN06 [414-419]
[F].QVLAVN.[E]	S4RB70	S4RB70 [11272-11277]
[Y].PEGVGA.[M]
[Y].LSVAGL.[Q]
[L].VSVAGP.[A]	S4R7J0	S4R7J0 [945-950]
[G].PEGVAG.[P]	S4RSU4	S4RSU4 [2-7]
[-].VSVAGL.[S]
[GANF].VAETIL.[GDLK]	S4RYF3	S4RYF3 [643-648]
[S].VNPSVL.[P]	S4RN88	S4RN88 [29-34]
[HEKL].LPLPAS.[CVPS]	S4R4N1; S4R7J0	S4R4N1 [524-529]; S4R7J0 [811-816]
[E].KDPAEI.[L]	S4RA09	S4RA09 [92-97]
[GC].VEAGVA.[RN]
[G].APLGAP.[L]	S4RCN8	S4RCN8 [391-396]
[AVG].AAAPAP.[AILR]
[S].VPTASLP.[S]	S4RMS1	S4RMS1 [127-133]
[A].TPSTAL.[P]	S4RV90	S4RV90 [601-606]
[INLP].LVAVGA.[FGAW]
[GTMPR].TPAAAA.[SAR]	S4R8H4; S4RX94	S4R8H4 [547-552]; S4RX94 [725-730]
[P].VGQTGIA.[G]	S4R7C8	S4R7C8 [235-241]
[ISATHVNFGPLDQK].TAAAAA.[VSAKDLETPNG]	S4RHU5; S4RN42; S4R4K9; S4RZJ1; S4RRB2; S4R814; S4RY97; S4R617; S4REI3; S4RGM0; S4R5Y6	S4RHU5 [2165-2170]; S4RN42 [2548-2553]; [2599-2604]; S4R4K9 [102-107]; S4RZJ1 [788-793]; S4RRB2 [153-158]; S4R814 [1803-1808]; S4RY97 [673-678]; S4R617 [252-257]; S4REI3 [1639-1644]; S4RGM0 [445-450]; S4R5Y6 [490-495]
[G].PGAGAGV.[G]	S4R7V4	S4R7V4 [240-246]
[LG].APIVAM.[IA]	S4S034; S4RTN2	S4S034 [50-55]; S4RTN2 [513-518]
[TFK].LEGGAL.[VTY]	S4RLC1	S4RLC1 [428-433]
[GP].VTAGEL.[CL]
[Q].QAAAAP.[A]	S4RV98	S4RV98 [129-134]
[N].GAAAAAP.[A]	S4RXC7	S4RXC7 [965-971]
[V].LPLVAE.[Q]	S4RQ25	S4RQ25 [21-26]
[V].VGAGGAG.[L]	S4RKF9	S4RKF9 [44-50]
[L].SVAPSP.[A]	S4RM76	S4RM76 [482-487]
[R].APLGPA.[I]	S4RXS8	S4RXS8 [439-444]
[C].GVGLAI.[M]	S4RB31	S4RB31 [146-151]
[VA].ATGGPP.[P]	S4RF53; S4RTN4	S4RF53 [83-88]; S4RTN4 [98-103]
[DTA].TTAAAT.[NTG]	S4RPX0; S4RPY3	S4RPX0 [1033-1038]; S4RPY3 [893-898]
[PS].LPASPL.[DF]
[DC].PLEASL.[LK]
[L].VTGAEL.[L]	S4RP78	S4RP78 [154-159]
[E].DGITPY.[M]	S4RX85	S4RX85 [154-159]
[VK].LSAASA.[A]	S4RBE2	S4RBE2 [239-244]
[K].VASAAGAV.[R]	S4RAB4	S4RAB4 [380-387]
[TR].LPSLSE.[FS]	S4RH70	S4RH70 [305-310]
[A].EVADLQ.[S]
[L].TVGGLI.[M]
[Y].LVPSAL.[T]	S4RG97	S4RG97 [73-78]
[FG].EGVTAL.[IQ]	S4RS27	S4RS27 [263-268]
[P].TGTGLGM.[G]	S4R8H7	S4R8H7 [285-291]
[G].AVNTGAL.[S]	S4RWJ9	S4RWJ9 [317-323]
[A].APPDVI.[G]	S4RW90	S4RW90 [714-719]
[A].SALGSVPV.[V]
[P].AGAAVVAP.[E]	S4RV91	S4RV91 [1093-1100]
[RN].AVAPAL.[GL]
[G].ALPSSLP.[E]	S4R9Z4	S4R9Z4 [551-557]
[P].VDPLVG.[E]	S4RFL7	S4RFL7 [933-938]
[A].APEVPQ.[V]	S4RHG2	S4RHG2 [1558-1563]
[F].APTSSAF.[E]	S4RC88	S4RC88 [81-87]
[C].VTAATVP.[Q]
[P].EVVTGGL.[C]	S4RXD3	S4RXD3 [1064-1070]
[K].PGANVY.[S]	S4RSG0	S4RSG0 [1864-1869]
[Q].VELSGGL.[K]
[S].AVELAF.[K]
[H].GLELAF.[V]	S4RYR3	S4RYR3 [42-47]
[L].DVPLGV.[V]
[GT].ATGAGG.[AG]	S4R9H4	S4R9H4 [37-42]
[V].LGSVTD.[C]
[GL].LGTAPP.[SL]	S4RS27	S4RS27 [196-201]
[AT].LGTGAA.[FE]
[HD].VIPGGL.[PL]	S4R858	S4R858 [723-728]
[GRPLA].LAGGGA.[PCTVFI]	S4RCA8; S4RZZ7	S4RCA8 [6-11]; S4RZZ7 [514-519]
[AV].ALSQVE.[EN]	Q91274	Q91274 [995-1000]
[Q].VTVAGL.[D]	S4RK28	S4RK28 [310-315]
[A].LSAAGTVP.[V]	S4RA82	S4RA82 [157-164]
[RDE].LEGALP.[DAH]
[A].ANGILAP.[R]
[TP].TVSLGG.[A]	S4RUJ8	S4RUJ8 [615-620]
[T].ADVTAL.[A]
[D].GEVTAI.[M]
[FI].TGDALL.[IS]
[L].VGLPTNV.[S]	S4S0S3	S4S0S3 [69-75]
[GE].LPGLVS.[S]	S4RJC9	S4RJC9 [232-237]
[S].TVTGGP.[F]	S4RVD7	S4RVD7 [266-271]
[GV].LEAGVL.[VS]	S4RVJ2	S4RVJ2 [555-560]
[LG].DAVTAI.[PV]
[A].TAAAAAP.[EC]	S4R617	S4R617 [252-258]
[S].LGSVES.[N]	S4RPE3	S4RPE3 [434-439]
[A].LSGASVPV.[R]	S4RSW4	S4RSW4 [17-24]
[L].LGGAGA.[F]
[S].QALGVAP.[C]
[EGR].DGLTAL.[VAHT]	P07096	P07096 [164-169]
[V].QTGELK.[V]
[A].TAPAAA.[T]	S4RAV4	S4RAV4 [250-255]
[I].LDAGTLI.[G]	S4REX7	S4REX7 [340-346]
[PD].IGAAVA.[QE]	S4RR19	S4RR19 [75-80]
[G].ISGGAPSA.[F]	S4RSC9	S4RSC9 [9-16]
[H].VTAVEVA.[A]
[E].SLVAGI.[F]
[SI].VGGVGT.[FG]	S4RYK2	S4RYK2 [306-311]
[P].VDASTLG.[L]	S4RBY7	S4RBY7 [341-347]
[Q].VLGGAGP.[A]	K7N848	K7N848 [121-127]
[VR].LGEGAL.[GT]	S4R5T4	S4R5T4 [805-810]
[V].LEGGGGL.[R]	S4RB17	S4RB17 [44-50]
[G].PAGGAGP.[A]	S4RDA0	S4RDA0 [597-603]
[S].AQVGIAP.[P]	S4R5S3	S4R5S3 [970-976]
[G].VAPGSTVP.[Q]	S4RKB9	S4RKB9 [345-352]
[A].AGDLAPL.[A]	S4RZ35	S4RZ35 [4-10]
[RI].VIGEGA.[IQG]	S4R5T4	S4R5T4 [804-809]
[G].KGGPDLK.[M]	S4RTN7	S4RTN7 [1923-1929]
[P].TVLPLP.[G]
[C].DLTSGP.[F]	S4RFP3	S4RFP3 [1317-1322]
[G].QDGLAG.[P]
[A].TPAAAG.[A]	S4S047	S4S047 [607-612]
[K].SVVDATK.[G]
[D].DIADLQ.[V]	S4RR88; S4RIE4	S4RR88 [302-307]; S4RIE4 [423-428]
[YS].TEAASI.[AI]
[G].LGTAGA.[P]	S4RXF9	S4RXF9 [98-103]
[G].DYPLEA.[V]	S4R4V3	S4R4V3 [378-383]
[A].LGAEVI.[R]
[S].LPSLTD.[F]
[S].LDMLSL.[S]	S4RKJ2	S4RKJ2 [552-557]
[E].QPGTSGL.[A]
[PYI].TLDLSL.[AEW]	S4S1N9	S4S1N9 [72-77]
[A].DPLAVI.[T]
[R].LGPGIY.[D]
[AKGRDMPVT].AAALAI.[VSARLGK]	S4R5T4; S4RP69; S4RAJ1; S4R5M7; S4RYT5	S4R5T4 [494-499]; S4RP69 [127-132]; S4RAJ1 [460-465]; S4R5M7 [663-668]; S4RYT5 [1147-1152]
[G].VGEGPCH.[G]	S4RWF5	S4RWF5 [698-704]
[P-].TPAAGA.[LC]
[LAQ].LDLGGA.[GSP]	S4RSX7; S4RTN7	S4RSX7 [161-166]; S4RTN7 [1412-1417]
[-].ATASSPP.[R]	S4R4X9	S4R4X9 [1-7]
[E].VGGAGH.[S]	S4RZ47	S4RZ47 [148-153]
[D].EVTSPG.[F]	S4RQK4	S4RQK4 [24-29]
[V].SAEIATK.[L]
[ASRP].VASAAA.[ALKV]	S4RB52	S4RB52 [469-474]
[D].RPMATK.[T]
[A].LVEAFN.[L]	S4R4Q5	S4R4Q5 [239-244]
[MPQ].PGAAAE.[ISG]	S4RYP5	S4RYP5 [1088-1093]
[AR].LGAAAV.[TF]	S4RU31	S4RU31 [171-176]
[KF].LPPDPL.[FG]
[V].TQGELK.[A]
[A].VPDVSA.[K]	S4RPT1	S4RPT1 [285-290]
[R].VAALSAP.[N]	S4RGK2	S4RGK2 [858-864]
[PKT].VTAADL.[KIP]	S4RDP4	S4RDP4 [100-105]
[L].TGPSGII.[L]	S4R8U0	S4R8U0 [1424-1430]
[A].ALASGAA.[G]
[P].TADVVGA.[S]	S4RYI2	S4RYI2 [398-404]
[K].VEGTAII.[Q]	S4R8B4	S4R8B4 [225-231]
[Q].ALGPSP.[S]	S4R6P3	S4R6P3 [75-80]
[AYE].VLEAGL.[KV]	S4R7Y6	S4R7Y6 [99-104]
[G].VEGATGP.[L]	S4RJT6	S4RJT6 [271-277]
[S].PAGLPPN.[A]	S4RRU8	S4RRU8 [869-875]
[V].TDGINPL.[I]	S4RP02	S4RP02 [1286-1292]
[D].VGAPSAI.[T]	S4RQS2	S4RQS2 [271-277]
[K].VDVGGH.[L]	S4RVL9	S4RVL9 [80-85]
[Y].GPLVDSI.[K]
[E].VTAAAPP.[A]	S4R8U5	S4R8U5 [518-524]
[H].VAAIGP.[R]
[L].TVGAEL.[S]	S4RAT0	S4RAT0 [1304-1309]
[AGP].TAAPAA.[LAV]	S4RV91; S4RY64; S4RN39	S4RV91 [547-552]; S4RY64 [2348-2353]; S4RN39 [537-542]
[IE].VAEGAI.[DT]	S4RP36	S4RP36 [215-220]
[S].VASAGEL.[K]
[G].EGAAAE.[L]	S4RGG1	S4RGG1 [186-191]
[R].TLEGPA.[G]
[E].VLEGAI.[HNC]	S4RMI0	S4RMI0 [373-378]
[G].GVGEVGPG.[I]	S4R7G7	S4R7G7 [408-415]
[T].PVSGYP.[G]	S4RL32	S4RL32 [778-783]; [808-813]
[Y].LTGQDVL.[T]	S4RQ32	S4RQ32 [577-583]
[M].FALGAD.[G]	S4RFZ0	S4RFZ0 [184-189]
[P].EVGTVGI.[F]
[A].GVGSGIS.[F]
[VQG].LGSAGL.[LES]	S4RLN4	S4RLN4 [280-285]
[E].DGGGTL.[R]
[S].LAASETK.[L]	S4RVG5	S4RVG5 [274-280]; [1039-1045]; [1442-1448]
[R].VEIGGA.[A]
[N].DTGFVDVTSG.[D]	S4RMN4	S4RMN4 [227-236]
[G].EVVAGI.[V]	S4RW77	S4RW77 [87-92]
[KE].TGGVLS.[LQ]
[T].IEGAPP.[L]
[T].AEVVAAI.[E]	S4RDI6	S4RDI6 [428-434]
[STFPANL].VAAAAV.[LVCSAG]	S4RZR3; S4RL32	S4RZR3 [945-950]; S4RL32 [1255-1260]
[K].IPVDGV.[K]
[C].EVLLGGA.[D]	S4RT12	S4RT12 [914-920]
[ELKS].IDPTTL.[QTRP]	S4RI15	S4RI15 [53-58]
[G].VAGNVP.[A]	S4RW12	S4RW12 [99-104]
[F].TVEGAL.[V]	S4RIY7	S4RIY7 [139-144]
[V].VSSVVM.[C]	S4RZW7	S4RZW7 [170-175]
[S].QDLAGF.[W]	S4RKW1	S4RKW1 [350-355]
[V].PDGPVP.[W]	S4RWB9	S4RWB9 [3-8]
[KT].DLPTTL.[PI]
[H].LSEGSL.[S]
[YS].LSVGSQ.[PV]	S4RZH7	S4RZH7 [15-20]
[ALPGS].AATPAA.[SAQPT]	S4S047; S4RW77; S4RIN1	S4S047 [605-610]; S4RW77 [1506-1511]; S4RIN1 [334-339]
[PFI].PEGYIP.[NTE]	S4RR22	S4RR22 [206-211]
[T].DPTVQH.[D]	S4RIP9	S4RIP9 [110-115]
[V].LPGVEVS.[V]	S4R7Q7	S4R7Q7 [172-178]
[CEV].VEIAGL.[CRA]	S4RTE0	S4RTE0 [499-504]
[I].DTGAAFE.[V]
[A].ISAGTA.[Y]
[V].PSTPSPLD.[T]	S4R477	S4R477 [1259-1266]
[L].VDPGQF.[A]	S4REX8	S4REX8 [1463-1468]
[N].LGAAAK.[F]	S4S0J3	S4S0J3 [520-525]
[D].EGPAGIAG.[V]
[VG].AGVGPG.[SIG]	S4R9C5; S4RR09	S4R9C5 [254-259]; S4RR09 [131-136]
[G].AGDLAGF.[E]
[V].SAAAGASG.[V]	S4RPM0	S4RPM0 [54-61]
[S].VTGGEAF.[L]
[Y].LPAIDGV.[V]	S4RFF1	S4RFF1 [93-99]
[E].AGTAGSPGP.[V]	S4RAH2	S4RAH2 [304-312]
[A].TVGVGA.[E]
[KRAQ].DPPPPP.[AVPQ]	S4R6R0; S4REG9	S4R6R0 [1362-1367]; S4REG9 [719-724]
[V].LGTGGGSP.[E]	S4RVZ6	S4RVZ6 [5674-5681]
[M].AASGPP.[P]
[S].LGSQGIA.[R]	S4REC5	S4REC5 [410-416]
[AQISV].PATAAA.[PTSV]	S4R6X7; S4RU83	S4R6X7 [31-36]; S4RU83 [2-7]
[E].TDLAGP.[V]
[FYP].VELGAL.[QNL]
[A].KGGDGGGP.[E]	S4RKV0	S4RKV0 [169-176]
[V].TTLGPGGL.[Q]	S4RMR7	S4RMR7 [564-571]
[P].TTGPVA.[Q]
[LG].LGLPAG.[YR]	S4R7J0	S4R7J0 [584-589]
[M].NSALGLA.[T]	S4RLC5	S4RLC5 [422-428]
[Q].LPSASLP.[G]
[S].NSSIAGGL.[G]
[SV].APDIVL.[NQ]
[L].GASVTP.[P]	S4RAP6	S4RAP6 [499-504]
[G].APGIGA.[P]	S4R7C8	S4R7C8 [385-390]
[A].LSASGEGP.[C]
[GR].LDASAL.[AD]
[S].GQLDVAV.[R]
[V].DVSALGL.[Y]	S4REI8	S4REI8 [392-398]
[S].EVDDIL.[C]
[G].PADVAG.[L]	S4RPY7	S4RPY7 [51-56]
[T].TTLAPGA.[V]	S4R589	S4R589 [365-371]
[A].VSVGAG.[H]	S4RTB9	S4RTB9 [349-354]
[GE].LGVTGG.[YV]	S4REW2	S4REW2 [139-144]
[A].APVAAAAA.[P]
[S].PEGFSIV.[K]	S4RXQ4	S4RXQ4 [620-626]
[E].IPAEVT.[G]	S4RB70	S4RB70 [1437-1442]
[AK].GAAGLK.[VG]	S4RAH2	S4RAH2 [2-7]
[D].LDGGISL.[T]
[L].ADLAASL.[R]	S4RXR6	S4RXR6 [71-77]
[V].VAEGVA.[L]	S4RDG9	S4RDG9 [1572-1577]
[PV].LDAAVI.[EL]	S4RW12	S4RW12 [466-471]
[L].TAALGA.[V]
[P].IGPSVK.[C]	S4RSA1	S4RSA1 [27-32]
[L].ASNIGIA.[N]	S4R9J3	S4R9J3 [541-547]
[R].TVISIP.[S]
[R].QVTGSGP.[K]	S4RLI9	S4RLI9 [400-406]
[T].DLAGVA.[C]
[T].GASGVAAL.[S]
[A].EDPMGY.[R]	S4RPX0; S4RPY3	S4RPX0 [1756-1761]; S4RPY3 [1612-1617]
[L].DLIGGY.[Y]	S4RTW6	S4RTW6 [392-397]
[TVS].LDGAVA.[SVL]	S4RF69	S4RF69 [159-164]
[T].VATPSQV.[R]
[S].TAAVDP.[T]	S4R814	S4R814 [2102-2107]
[R].TTPGAS.[T]	S4RVU0	S4RVU0 [339-344]
[L].SLVGSPGL.[S]
[L].GEPVAF.[L]	S4RGW7	S4RGW7 [263-268]
[S].PVTASIP.[V]
[A].LDLLGQ.[M]
[I].PAGEQLG.[A]	S4R7D9	S4R7D9 [1008-1014]
[P].EVLIGAG.[Y]
[L].VGVDQF.[L]	S4R800	S4R800 [473-478]
[SIRK].VTVGAP.[VAIL]	S4RJ68; S4R632	S4RJ68 [79-84]; S4R632 [348-353]
[H].LDLPDL.[P]	S4RRI6	S4RRI6 [301-306]
[V].GATGPVGT.[G]
[FGWQKYS].EELLSI.[LSFA]	S4R601	S4R601 [173-178]
[D].DLTVGGL.[I]
[P].LSDGGAPI.[D]	S4RB70	S4RB70 [7484-7491]
[L].LSVDVA.[D]	S4R9X6	S4R9X6 [147-152]
[E].GAVSPT.[S]	S4RD22	S4RD22 [221-226]
[PN].LPGSLP.[VGE]
[DL].GAPSLS.[HE]
[M].EGALGA.[L]	S4R4Z4	S4R4Z4 [174-179]
[D].EVTAAAP.[P]	S4R8U5	S4R8U5 [517-523]
[S].SIGDVPA.[S]
[W].DSDPYVL.[T]	S4RXJ5	S4RXJ5 [112-118]
[H].TAAPAQ.[T]
[A].LSGAGI.[AL]
[E].PVAGNY.[Y]	S4RY66	S4RY66 [751-756]
[L].ESVQGPL.[M]
[LD].DGGLTL.[SL]	S4R6A1	S4R6A1 [393-398]
[L].PGSLSP.[S]
[T].VELLGQ.[Y]	S4R7U5	S4R7U5 [91-96]
[RV].SAWAPV.[Y]	S4RKX4; S4RL24	S4RKX4 [22-27]; S4RL24 [22-27]
[P].GDLYGGP.[H]	S4RK00	S4RK00 [355-361]
[H].VELLGAG.[S]	S4R5T4	S4R5T4 [373-379]
[L].LGVGAGP.[P]
[A].LSATGA.[G]	S4RX82	S4RX82 [1171-1176]
[R].QTPTPAG.[L]
[ALVR].SGPLSP.[RFSGA]	S4RF53; S4RTN4; S4RJF0	S4RF53 [820-825]; S4RTN4 [791-796]; S4RJF0 [197-202]
[R].VEGASM.[Q]	S4RDG1	S4RDG1 [39-44]
[E].TQEVTI.[A]
[AT].LSAGGL.[TY]	S4RNM1	S4RNM1 [171-176]
[E].TGSPGLI.[P]
[A].VVPGDAVP.[G]	S4R6H0	S4R6H0 [313-320]
[F].VLDVHN.[T]	S4RQL3	S4RQL3 [866-871]
[QAC].VTGGII.[HTP]	S4RDW8	S4RDW8 [1146-1151]
[H].LPEPGA.[R]
[N].DAVASM.[D]	S4RKX4	S4RKX4 [84-89]
[VGLR].VAGAGA.[AETLS]	S4RWJ9; S4RY58	S4RWJ9 [921-926]; S4RY58 [345-350]
[V].IDPGVE.[F]	S4RD22	S4RD22 [332-337]
[GRF].PLGSLP.[EVN]	S4R937	S4R937 [27-32]
[G].KGSAVP.[S]
[V].IDIGGI.[T]
[G].IPPEPV.[A]
[APD].APAAVA.[VPA]	S4RY64; S4RD22; S4RHA9; S4RDK2	S4RY64 [2350-2355]; S4RD22 [393-398]; S4RHA9 [14-19]; S4RDK2 [27-32]
[G].TGALAG.[C]	S4RPX0	S4RPX0 [68-73]
[DA].IEPASA.[VP]	S4RIN1	S4RIN1 [282-287]
[LAVGCW].AGAGAA.[VGALT]	S4RWJ9; S4R8V2; S4RG64	S4RWJ9 [922-927]; S4R8V2 [523-528]; S4RG64 [1354-1359]
[G].PVAAAAAA.[P]	S4RE99	S4RE99 [1256-1263]
[R].AGARVK.[R]	S4RTW9	S4RTW9 [180-185]
[G].LSGGPVG.[P]
[QDP].IGSGAI.[VA]	S4REI8; S4R5F8	S4REI8 [498-503]; S4R5F8 [133-138]
[W].PNDASF.[P]
[T].TVPAGL.[F]
[E].AETAIAV.[C]
[A].VAAVAP.[SP]	S4RAV9	S4RAV9 [748-753]
[T].SAASSVS.[R]
[EV].IGGGPD.[D]	S4RW04	S4RW04 [152-157]
[D].AAGGPSGGP.[T]
[R].VLPGAV.[K]
[A].VLFEGGA.[V]
[GSYD].LDDDII.[SLVM]	S4RH81; S4RVG5	S4RH81 [458-463]; S4RVG5 [1028-1033]; [1431-1436]
[G].TAAASPP.[S]	S4RN06	S4RN06 [325-331]
[N].LDSPEGGF.[D]	S4RGG6	S4RGG6 [243-250]
[RWVN].LSGDIL.[PKLQ]	S4R5L1	S4R5L1 [754-759]
[R].VGGAGAP.[F]
[I].TLTGNPL.[A]
[IE].DLDDLL.[GY]	S4RLB8	S4RLB8 [92-97]
[N].AGEPQIG.[G]	S4R8E6	S4R8E6 [223-229]
[S].ASEAITK.[K]
[EV].TQEISL.[TI]
[P].GADGLQ.[G]	S4RDA0	S4RDA0 [248-253]
[G].TAPSGL.[R]	S4RBP9	S4RBP9 [190-195]
[T].ISGVES.[L]	S4RWY1	S4RWY1 [288-293]
[F].TGADII.[Q]
[S].GGDLTL.[H]
[L].APTGLA.[L]
[L].PASTASL.[C]
[V].TAATAQ.[G]
[G].IVEAGL.[V]
[GA].TAATAAG.[A]
[H].VIAGSF.[T]
[L].TAAGDFE.[G]	S4R8R6	S4R8R6 [511-517]
[G].TIGGPP.[G]
[CD].EEVVVK.[HA]	S4RW61	S4RW61 [98-103]
[H].LGGALD.[R]	S4RCY7	S4RCY7 [64-69]
[G].LPVDGKAG.[G]	S4RAV4	S4RAV4 [1146-1153]
[M].TVAGGL.[A]
[IT].GDGLTL.[AV]
[SK].TVGDLL.[KI]	S4RVY2	S4RVY2 [290-295]
[E].GPGGPGI.[P]	S4RMC9	S4RMC9 [121-127]
[A].GVANVP.[AT]	S4RP30; S4RYI4	S4RP30 [45-50]; S4RYI4 [203-208]
[D].TAGAPAA.[A]	S4RZ84	S4RZ84 [86-92]
[R].IGGGSP.[I]	S4RDK2	S4RDK2 [107-112]
[P].TGATPLS.[L]	S4RUY0	S4RUY0 [516-522]
[LNA].GLSVES.[PVH]
[C].TSVAPA.[N]
[N].TGEVPN.[L]	S4RFE0	S4RFE0 [1118-1123]
[P].TTAGEL.[P]	S4RMK2	S4RMK2 [1190-1195]
[Y].KSMETDV.[Q]	S4RU33	S4RU33 [300-306]
[GA].ALPSSL.[PV]	S4R9Z4	S4R9Z4 [551-556]
[AL].LPEGPA.[E]	S4RUJ8	S4RUJ8 [918-923]
[S].APSASAP.[G]
[W].TPGLVI.[L]	S4R7K6	S4R7K6 [253-258]
[SL].IPDVPS.[AW]	S4R4Q0	S4R4Q0 [368-373]
[L].TSPAAQ.[L]	S4RW12	S4RW12 [12-17]
[L].TLGADP.[N]
[L].VSDDVVQ.[I]	S4RX51	S4RX51 [7-13]
[RG].VTGPSG.[AE]	S4R9L7; S4RDA0	S4R9L7 [800-805]; S4RDA0 [677-682]
[N].TSPAAAG.[G]
[VTD].TLPGGP.[PVL]	S4RCR4	S4RCR4 [748-753]
[N].TLGAVAP.[M]
[F].PGEYIP.[T]
[A].AVAENGP.[P]
[Q].LTGASA.[S]
[F].FAGAAV.[I]	S4R632	S4R632 [209-214]
[L].TAGGAL.[V]
[G].APEIVT.[G]
[G].LSGVTD.[G]	S4R6V0	S4R6V0 [215-220]
[GE].IEGAIV.[GK]
[C].TSPAAGA.[G]	S4RXR2	S4RXR2 [689-695]
[K].VGAGGAV.[G]	S4RDD2	S4RDD2 [236-242]
[T].KEVELV.[V]
[L].LVPDGV.[A]	S4RU75	S4RU75 [47-52]
[L].VLAEAF.[R]	S4RFN8	S4RFN8 [229-234]
[R].EAGLLV.[T]	S4R5G2	S4R5G2 [298-303]
[F].LDGGVA.[I]
[W].LEGGVA.[A]
[G].KSMEVES.[T]
[A].TGEVVAG.[V]	S4RZ86	S4RZ86 [515-521]
[ASTL].APAAPA.[ANSVP]	S4RN06; S4RGM0	S4RN06 [270-275]; [451-456]; S4RGM0 [16-21]
[A].ESLAGT.[S]	S4RRX4	S4RRX4 [77-82]
[K].KHQTVAL.[S]	S4RJV6	S4RJV6 [494-500]
[SP].GASPLA.[MS]	S4RWJ9	S4RWJ9 [730-735]
[S].VNPVAAA.[K]
[A].TAAVAP.[S]
[N].ISEGTV.[N]	S4RZG7; S4RZG5	S4RZG7 [900-905]; S4RZG5 [645-650]
[L].AVEPVK.[L]	S4RA30	S4RA30 [778-783]
[V].IVPTGA.[M]	S4RU50	S4RU50 [56-61]
[S].LDPVPP.[S]	S4RQ69	S4RQ69 [29-34]
[VG].TVPLAG.[IT]
[FT].DLAGGI.[GS]	S4RFG4; S4R7A0	S4RFG4 [713-718]; S4R7A0 [408-413]
[V].LDGAGL.[P]
[P].TTEPLL.[V]	S4RGA9	S4RGA9 [253-258]
[A].KTGGVP.[S]	S4RFT9	S4RFT9 [37-42]
[H].TGGAVGA.[S]	S4RVY2	S4RVY2 [372-378]
[D].TVPLGA.[V]	S4RRB2	S4RRB2 [277-282]
[R].LEGVALS.[S]
[E].LGEPVK.[E]
[E].SADALL.[Q]	S4R4J8	S4R4J8 [542-547]
[S].SLADLGL.[D]	S4R5M7	S4R5M7 [1411-1417]
[TV].PDVVSA.[PY]
[PR].PAGASP.[AG]	S4RC72; S4RVU0	S4RC72 [1457-1462]; S4RVU0 [105-110]
[N].VTGDLI.[YD]	S4RHS9	S4RHS9 [780-785]
[V].LSPNASL.[R]	S4R5T4	S4R5T4 [114-120]
[VA].LSGGAL.[IR]	S4RUB0; S4RYW2	S4RUB0 [3-8]; S4RYW2 [129-134]
[S].ESKAGA.[P]	S4RXM2	S4RXM2 [726-731]
[L].VNGAAP.[R]
[M].VLAAGP.[PR]
[S].LGSGPQG.[D]	S4RK66	S4RK66 [108-114]
[KY].IPGLAP.[RV]
[IH].LSTAPL.[FY]	S4RD28	S4RD28 [176-181]
[W].AGSPLA.[E]
[D].DVTVLF.[S]	S4RRT5	S4RRT5 [45-50]
[SEY].KEAALA.[KEY]	S4RE79	S4RE79 [579-584]
[MV].LSGGPY.[G]	S4RGM0	S4RGM0 [56-61]
[N].ELSGAL.[T]
[G].LGSAGGPG.[A]	S4RTT5	S4RTT5 [384-391]
[Q].TPSPTL.[P]	S4RS26	S4RS26 [632-637]
[R].VLDAGA.[A]
[A].AASTPSL.[S]
[A].VGAISGL.[V]	S4RG91	S4RG91 [60-66]
[Q].GASVLS.[T]	S4RTE3	S4RTE3 [330-335]
[I].TVGGLS.[L]
[L].AGSVIS.[I]
[KDP].PGSIIP.[VGR]	S4RPF8	S4RPF8 [1230-1235]
[VA].TAPGLI.[AM]
[A].AVTAPA.[G]
[E].SLGDLL.[S]
[L].ISAGEL.[A]	S4RLB3	S4RLB3 [803-808]
[A].PATSSAPAL.[V]	S4RJW5	S4RJW5 [775-783]
[F].APIISLSP.[S]
[CKV].LDGLGL.[TLG]	S4R9B3	S4R9B3 [2638-2643]
[E].SGAAGPGGP.[A]	S4RDA0	S4RDA0 [589-597]
[L].IGTPVI.[K]
[S].IPPDIP.[S]
[G].LAGASGGK.[S]	S4RB93	S4RB93 [512-519]
[E].SLAEVVA.[I]	S4RN98	S4RN98 [369-375]
[E].VDYSVK.[L]
[P].TASGVGGGI.[T]	S4RE44	S4RE44 [796-804]
[Q].LTEGPA.[A]	S4RAF5	S4RAF5 [861-866]
[E].SLGAGAAV.[H]
[H].DTLAGT.[R]	S4RI13	S4RI13 [27-32]
[Q].TAGVANV.[P]	S4RYI4	S4RYI4 [201-207]
[K].TFAPEE.[I]	S4RIP9	S4RIP9 [144-149]
[T].ASAAAEF.[A]	S4RL73	S4RL73 [349-355]
[A].LSGAEL.[P]	S4RIX7	S4RIX7 [282-287]
[SA].VAGLGG.[CI]	S4RZQ7	S4RZQ7 [106-111]
[A].AVETSENA.[L]	S4R4W9	S4R4W9 [8-15]
[P].LSGEAL.[D]	S4R726	S4R726 [87-92]
[SG].AGVASM.[TL]	S4RMD2	S4RMD2 [164-169]
[S].LAGAGG.[GM]	S4RP02	S4RP02 [151-156]
[S].DLAVASL.[E]	S4RDW7	S4RDW7 [944-950]
[P].TPASLG.[A]	S4RN99	S4RN99 [576-581]
[N].LPDVSP.[L]
[PT].LDMVTL.[T]
[RQK].LSADSI.[LKP]	S4RVM3; S4RXL4; S4R485	S4RVM3 [1450-1455]; S4RXL4 [153-158]; S4R485 [425-430]
[E].VEVPALA.[E]
[SQ].LGGGDP.[DP]
[R].VAGTVP.[I]	S4RBA9	S4RBA9 [6368-6373]
[L].EGALAG.[L]
[K].TPSSAVP.[V]	S4RBK9	S4RBK9 [54-60]
[LQ].LSAANL.[LV]	S4RJ24	S4RJ24 [1351-1356]
[G].PAIITSPV.[N]
[GL].TIALAG.[AP]	S4RMI0	S4RMI0 [14-19]
[K].VGAAEIV.[Q]	S4R8C8	S4R8C8 [854-860]
[M].SLEGGVL.[G]
[PS].SIMGGL.[PY]	S4RYN4; S4RBG9	S4RYN4 [626-631]; S4RBG9 [267-272]
[HA].GGVIAL.[VS]
[DLC].EAGVLV.[SLF]	S4RVJ2	S4RVJ2 [556-561]
[F].IDGLGQL.[R]	S4RF87	S4RF87 [359-365]
[D].KEAMDTV.[Q]
[Y].ESPVVAT.[G]	S4RVQ3	S4RVQ3 [141-147]
[M].AGVNVPL.[C]	S4RTK8	S4RTK8 [285-291]
[T].AGLADPAG.[Q]	S4RXS8	S4RXS8 [204-211]
[V].AVEVASL.[L]	S4RXN3	S4RXN3 [578-584]
[L].KDTAGEP.[L]	S4RVK4	S4RVK4 [476-482]
[AP].TGAPSP.[PL]	S4RT83	S4RT83 [29-34]
[GV].TLALGA.[RA]
[R].PAAAVA.[S]
[S].VESAVVA.[N]	S4RPV2	S4RPV2 [78-84]
[F].QDSVVK.[T]
[R].VAGGKA.[L]
[L].ESLGAL.[T]	S4REW7	S4REW7 [791-796]
[R].EISGPGG.[P]
[E].AAAVLGI.[R]	S4RGU2	S4RGU2 [354-360]
[V].QTEAVK.[Y]
[Q].TVAGPIT.[I]	S4R8V0	S4R8V0 [85-91]
[E].LPSEVT.[S]	S4RE79	S4RE79 [693-698]
[V].TAGAGG.[T]
[D].ISPGALAG.[K]
[AV].PAAAAV.[KT]	S4RL91; S4RNR4	S4RL91 [196-201]; S4RNR4 [359-364]
[TW].TVAGGD.[LN]	S4RF92	S4RF92 [317-322]
[E].VTDVFI.[P]
[E].VAEAGA.[V]	S4R6E7	S4R6E7 [93-98]
[G].VGGVGA.[A]	S4RXW7	S4RXW7 [109-114]
[I].LSVSGAG.[D]	S4RLC5	S4RLC5 [508-514]
[RA].MLAGAS.[VA]	S4RU69	S4RU69 [626-631]
[P].TGVGPP.[Q]	S4R4K9	S4R4K9 [20-25]
[AD].TAIAGA.[AV]	S4RZQ0	S4RZQ0 [2895-2900]
[G].AVTAPP.[L]	S4RFU9	S4RFU9 [326-331]
[V].QVSAPA.[T]
[VMIGQ].AGGLAA.[AVGWS]	S4RZ36	S4RZ36 [342-347]
[SF].LGGGGGGL.[GF]
[Q].QGTVGSP.[A]
[L].LTVTPA.[V]	S4RB00	S4RB00 [186-191]
[YV].TIVTPA.[PA]
[Y].LPVDVG.[G]
[I].APGITP.[W]	S4RXS8	S4RXS8 [299-304]
[M].GASAELK.[A]	S4RVM3	S4RVM3 [2010-2016]
[RYE].EVLLAN.[NKH]	S4R9B3	S4R9B3 [482-487]
[H].VASGAAPS.[S]
[LV].KADPAGL.[VR]	S4RBA9	S4RBA9 [4340-4346]
[T].QVSGVPAV.[E]	S4RPA6	S4RPA6 [154-161]
[A].TVAAAPG.[P]	S4RB79	S4RB79 [186-192]
[A].AGGALK.[P]	S4RGZ0	S4RGZ0 [721-726]
[H].SLAGAIA.[Y]	S4RQI4	S4RQI4 [110-116]
[LS].ASAGAP.[PRS]	S4RB12; S4RPU1	S4RB12 [403-408]; S4RPU1 [57-62]
[QA].VAGALD.[YG]
[I].AVPGLY.[D]	S4RWE8	S4RWE8 [10-15]
[V].EIVGGP.[G]	S4R713	S4R713 [417-422]
[P].EVGGGF.[S]	S4R5B4	S4R5B4 [251-256]
[S].LGITMI.[E]	S4RJA4	S4RJA4 [256-261]
[AED].GEIIPL.[DTG]	S4RXJ2	S4RXJ2 [457-462]
[R].SALGDVL.[S]
[AGD].DALIPL.[ALKE]	S4RN78; S4RRT2; S4R980; S4R8A9	S4RN78 [925-930]; S4RRT2 [31-36]; S4R980 [85-90]; S4R8A9 [2466-2471]
[K].VDPVTGL.[I]	S4RA84	S4RA84 [183-189]
[G].SVAPLS.[A]	S4RKX4; S4RL24	S4RKX4 [8-13]; S4RL24 [8-13]
[A].LMLAAG.[R]	S4RTC7	S4RTC7 [657-662]
[V].TAESPLTAV.[E]	S4RLP9	S4RLP9 [248-256]
[R].EPGVAG.[G]
[L].VTAGGL.[A]	S4RUE9	S4RUE9 [72-77]
[A].ESGIPN.[G]
[Q].TVGSDL.[S]	S4RTT4	S4RTT4 [169-174]
[A].LAPLSSP.[V]
[HSF].ITALAG.[TVK]	S4RR32; S4RJ22	S4RR32 [481-486]; S4RJ22 [142-147]
[S].ASAGAPSP.[L]	S4RPU1	S4RPU1 [57-64]
[L].GTAGAPSP.[P]	S4RXF9	S4RXF9 [99-106]
[AL].VGAAGK.[HARV]	S4R8R6; S4REI0	S4R8R6 [257-262]; S4REI0 [95-100]
[K].DTLVSAG.[V]	S4R8D2	S4R8D2 [220-226]
[DVG].TAGGIA.[DC]	S4RUE9	S4RUE9 [73-78]
[L].AASEISL.[V]	S4RVG5	S4RVG5 [662-668]
[T].TGTAAST.[T]	S4R9S4	S4R9S4 [369-375]
[A].KGGGGAAA.[Q]	S4RFT2	S4RFT2 [127-134]
[PAE].SGPAGP.[KAPL]	S4R787; S4RDA0	S4R787 [196-201]; [817-822]; S4RDA0 [825-830]
[E].ELGATSL.[L]
[S].SLGPGSLA.[L]
[G].SLPPLSL.[A]	S4R7U0	S4R7U0 [209-215]
[P].LGPDVSL.[A]
[F].RGSAPL.[P]	S4RDW8	S4RDW8 [936-941]
[Y].VPSGLA.[K]	S4R961	S4R961 [375-380]
[RAGT].TGGLVS.[VPT]	S4RMK2	S4RMK2 [506-511]
[S].TEAALGI.[E]
[Q].VAGVSQL.[S]
[RSG].DLLGGL.[RVD]
[K].EGGLPA.[L]	S4RDA2	S4RDA2 [293-298]
[SFAPK].VALAGA.[MKLVP]	S4RI35	S4RI35 [1599-1604]
[L].GILGAP.[F]	S4R811	S4R811 [210-215]
[F].VGEAVPT.[A]	S4RJH8	S4RJH8 [163-169]
[GVY].IDLLAN.[NRL]	S4RQL3	S4RQL3 [194-199]
[HS].LSNVML.[GM]	S4RTF3; S4RRY1	S4RTF3 [268-273]; S4RRY1 [1148-1153]
[V].LPDGVE.[E]
[E].ELAPSA.[M]
[Y].MVVYGG.[N]	S4R8P8	S4R8P8 [454-459]
[AQ].APGTLP.[MS]	S4RDW8	S4RDW8 [1011-1016]
[AP].LSEGAL.[PVY]	S4RB70	S4RB70 [166-171]
[G].VADAGGL.[V]	S4RLN4	S4RLN4 [9-15]
[SFTEP].ISSSLS.[AIDS]	S4R6E7; S4RVU0; S4RYT5	S4R6E7 [355-360]; S4RVU0 [46-51]; S4RYT5 [602-607]
[HP].LSPPISL.[LN]
[Y].FAGAAP.[A]	S4R7B3	S4R7B3 [123-128]
[V].VAVVDPE.[L]
[PL].VIAGAP.[GE]
[V].LDTAGP.[E]	S4RMC7	S4RMC7 [82-87]
[GI].GLAAAV.[TL]
[APE].AVAAVA.[AP]	S4RVJ2; S4RKS8; S4RAV9	S4RVJ2 [608-613]; S4RKS8 [138-143]; S4RAV9 [747-752]
[K].IPPLDP.[D]	S4RD75	S4RD75 [240-245]
[A].DLGGLM.[T]	S4RNN3	S4RNN3 [65-70]
[W].LGPQNGL.[K]	S4R640	S4R640 [205-211]
[P].PPMERKPN.[V]	S4RHT6	S4RHT6 [26-33]
[V].EVIGGLGA.[A]	S4R5A2	S4R5A2 [272-279]
[G].LPAFAV.[G]	S4RUT6	S4RUT6 [462-467]
[F].PVDAVSI.[K]
[G].GPAGGAGP.[A]	S4RDA0	S4RDA0 [596-603]
[R].QTSAGSGGG.[T]	S4RFA0	S4RFA0 [483-491]
[S].VVQTPAA.[A]	S4RW90	S4RW90 [886-892]
[Q].LPAVAP.[H]	S4RY49	S4RY49 [324-329]
[N].DTGEFVDL.[Y]	S4RQT7	S4RQT7 [4-11]
[A].LTAAGA.[N]	S4R814	S4R814 [433-438]
[S].VAGGSP.[G]	S4RXN3	S4RXN3 [240-245]
[A].VGGLVVA.[A]	S4RZH7	S4RZH7 [101-107]
[G].GGGGFGGF.[S]	S4RJ41	S4RJ41 [75-82]
[A].VEALDL.[P]
[AGT].VAAVAAA.[AV]	S4RKS8; S4RRU8; S4R8A9	S4RKS8 [139-145]; S4RRU8 [308-314]; S4R8A9 [712-718]
[H].LSGEGF.[L]	S4RN65	S4RN65 [5-10]
[Q].VASAGL.[D]
[Q].LSGSAGV.[F]
[PVSRA].ITSLAP.[GAQKF]	S4RMG2; S4RUJ8	S4RMG2 [3-8]; S4RUJ8 [671-676]
[C].TLSLAP.[A]	S4R4S0	S4R4S0 [62-67]
[V].TGDVTV.[P]
[GA].TTPSGA.[GA]
[RPGS].LLVELL.[ISPRC]	S4RGA9	S4RGA9 [257-262]
[Y].SAPPGGPG.[Y]	S4RBC9	S4RBC9 [159-166]
[PS].ASPASPA.[SM]	S4REI3	S4REI3 [964-970]
[A].TAAAGSL.[V]	S4RUP8	S4RUP8 [271-277]
[E].ISVGNT.[F]
[E].ELAADP.[D]	S4RMQ3	S4RMQ3 [60-65]
[R].VSAPLAA.[L]	S4RMB7	S4RMB7 [255-261]
[Y].EVVPAAI.[A]	S4RU31	S4RU31 [27-33]
[PAE].SGAPGP.[QVG]	S4RWI7	S4RWI7 [268-273]
[HA].AVEAAA.[RA]	S4RE67	S4RE67 [697-702]
[DS].IPLSVG.[IW]	S4RAM6	S4RAM6 [753-758]
[EPV].SPPLPP.[ILPS]	S4RA37	S4RA37 [210-215]
[A].VASPEP.[P]
[A].AIATAGG.[G]
[R].VEGASMQ.[P]	S4RDG1	S4RDG1 [39-45]
[M].KEVGTPP.[L]	S4RHB4	S4RHB4 [179-185]
[N].VTVAGP.[V]
[P].LPLSGV.[T]
[SD].VAASVA.[A]
[G].DEGYVL.[M]	S4RMN4	S4RMN4 [314-319]
[D].AGADAG.[H]	S4RRT2	S4RRT2 [168-173]
[AG].VEAAGA.[LP]
[A].TGGAGGGP.[A]	S4RZ47	S4RZ47 [174-181]
[A].TVNDIP.[H]
[P].HHPAAP.[S]
[G].VPVVGG.[G]	S4R7G7	S4R7G7 [284-289]
[G].APGIAG.[AR]	S4RF60	S4RF60 [503-508]
[A].VPSESLA.[V]
[VSG].TVAVGG.[QTY]	S4RCP5	S4RCP5 [606-611]
[VNQ].PSTPSP.[LPK]	S4R477; S4S070	S4R477 [1259-1264]; S4S070 [61-66]
[C].PADLVI.[D]	S4RB24	S4RB24 [129-134]
[A].VGGGGGGA.[TG]	S4RZ87; S4RPY3	S4RZ87 [321-328]; S4RPY3 [171-178]
[E].LSVQGS.[V]
[VMS].SPTPSP.[SAQ]	S4RTR5; S4RK82	S4RTR5 [1125-1130]; S4RK82 [495-500]
[G].LGAVAAA.[V]
[T].LSVGGGT.[S]
[Q].VAGAGK.[D]	S4RZ89	S4RZ89 [332-337]
[AL].TGAGAI.[SP]	S4R984; S4RKQ4	S4R984 [670-675]; S4RKQ4 [70-75]
[LA].SLGGGP.[AH]
[H].YPEGGL.[G]	S4RX16	S4RX16 [595-600]
[P].RAGQFW.[Q]	S4RZ60	S4RZ60 [1021-1026]
[Q].GDTLGF.[FY]
[F].TPGGPGGP.[G]	S4RBV9	S4RBV9 [339-346]
[P].SAAPVP.[W]
[VLPR].SAAAAP.[AERS]	S4R6X7; S4RP32	S4R6X7 [78-83]; S4RP32 [142-147]
[S].GTAGVP.[S]
[G].FGGGGGGF.[R]
[G].TGPLVI.[E]
[CFQ].IASAGA.[PD]	S4RB12	S4RB12 [402-407]
[T].IVVGGY.[H]	S4RVQ3	S4RVQ3 [118-123]
[F].TVGDKA.[V]
[D].VLVSNP.[P]
[V].GADAGA.[E]	S4RJK7	S4RJK7 [149-154]
[LGH].TLAAAG.[LST]
[P].ISADVT.[V]
[L].DPAGGSF.[L]
[T].VTVPAG.[E]	S4RX14	S4RX14 [109-114]
[F].TPIGGP.[R]	S4RA37	S4RA37 [997-1002]
[DR].ISGLPA.[VS]
[L].LSVAPA.[L]
[L].AGPTLA.[L]	S4RWK3	S4RWK3 [10-15]; [216-221]
[V].TAVVAK.[G]	S4RGG6	S4RGG6 [9-14]
[H].EGPGIL.[S]	S4RY00	S4RY00 [93-98]
[R].EIGSALT.[R]	S4R984	S4R984 [74-80]
[L].SAAGVP.[P]	S4RDS0	S4RDS0 [148-153]
[FA].VAGAVA.[RV]	S4R4R0	S4R4R0 [16-21]
[TE].PGGGGF.[G]	S4R7X5; S4RJ22	S4R7X5 [1186-1191]; S4RJ22 [421-426]
[NS].IGGNAPS.[YS]	S4R4N1	S4R4N1 [853-859]
[VA].AGDAGA.[AE]	S4R6G5	S4R6G5 [469-474]
[S].AFGAAV.[V]
[T].LDASVGL.[E]
[VR].PTSPGA.[GFL]	S4RW04	S4RW04 [1248-1253]
[D].ELGGISL.[T]	S4RDT1	S4RDT1 [45-51]
[S].IDDVAAP.[P]	S4RKS8	S4RKS8 [120-126]
[S].TVGIPA.[P]	S4RR09	S4RR09 [91-96]
[M].KMGMRGN.[M]
[KV].LDEAQAI.[LK]	S4RLV5	S4RLV5 [172-178]
[R].LVEGGL.[V]
[N].VEAGVP.[S]
[P].IGATSQ.[L]	S4RHU5	S4RHU5 [3406-3411]
[F].GNNVAL.[A]	S4RRT5	S4RRT5 [164-169]
[G].LVAGAY.[S]	S4R4X6	S4R4X6 [422-427]
[S].LAPLPSLS.[S]	S4RJ67	S4RJ67 [567-574]
[G].AAAVLVA.[R]
[G].APTVAAP.[T]
[S].SAPADI.[D]	S4RUI1	S4RUI1 [21-26]
[SRP].ALATNA.[PA]
[N].VAGATS.[I]	S4RD36	S4RD36 [338-343]
[SPALTKVGFD].VAAAAA.[ATVPSMLG]	S4RE99; S4RJD3; S4RQJ6; S4RL32; S4RKS8; S4RFA8; S4R5S3; S4RM72; S4RFU8; S4RYC8; S4R8A9	S4RE99 [1257-1262]; S4RJD3 [1067-1072]; S4RQJ6 [13-18]; S4RL32 [1261-1266]; S4RKS8 [142-147]; S4RFA8 [206-211]; S4R5S3 [720-725]; S4RM72 [53-58]; S4RFU8 [147-152]; S4RYC8 [349-354]; [355-360]; S4R8A9 [720-725]
[A].LEVGGL.[E]	S4R9W4	S4R9W4 [300-305]
[EL].SVAVME.[RA]	S4RG25	S4RG25 [19-24]
[F].LDGSVGL.[L]	S4RFT9	S4RFT9 [101-107]
[R].PLDVQF.[Q]	S4RN78	S4RN78 [712-717]
[GE].VGAPGI.[RP]	S4R7C8; S4RIJ6	S4R7C8 [57-62]; S4RIJ6 [294-299]
[P].PGAGPGAT.[P]	S4RAU3	S4RAU3 [81-88]
[EI].DLGIGI.[AC]
[T].VGAAGA.[C]
[HDT].VEGGGI.[VSAG]	S4RSX7; S4RAV9	S4RSX7 [38-43]; S4RAV9 [1149-1154]
[V].VATIGSAP.[D]	S4RQV6	S4RQV6 [30-37]
[G].TAGAPL.[A]	S4RCU5	S4RCU5 [728-733]
[W].QEESLL.[V]
[A].AGEESLL.[A]	S4RJU7	S4RJU7 [243-249]
[F].TIGAAPE.[Q]
[truncated: 2,530 more rows]

## Sheet: Quantitative information
Accession	Description	sequence	F1	F2	F3	Mean F
S4RKX4	Cytoglobin OS=Petromyzon marinus OX=7757 PE=3 SV=1	PIVDSGSVAPLSAAEKT	5.45323e+06	4296433	6.2781e+06	5.34259e+06
S4RKX4	Cytoglobin OS=Petromyzon marinus OX=7757 PE=3 SV=1	PIVDSGSVAPLSAAEKTK	2.67604e+07	5366170	7.69691e+06	1.32745e+07
P09967	Globin-1 OS=Petromyzon marinus OX=7757 PE=1 SV=2	PIVDSGSVPALTAAEKATIR	50000	50000	1.14955e+07	3.86515e+06
S4RKX4	Cytoglobin OS=Petromyzon marinus OX=7757 PE=3 SV=1	PIVDSGSVAPLSAAEK	5.66937e+07	80167684	7.99092e+07	7.22569e+07
P09967	Globin-1 OS=Petromyzon marinus OX=7757 PE=1 SV=2	PIVDSGSVPALTAAEK	1.63462e+07	14399766	1.91793e+07	1.66417e+07
S4RNK1	Uncharacterized protein OS=Petromyzon marinus OX=7757 PE=3 SV=1	DLEAVPPPPLVLPPASVK	2.85465e+06	6896815	4.56413e+06	4.77187e+06
S4RKX4	Cytoglobin OS=Petromyzon marinus OX=7757 PE=3 SV=1	PIVDSGSVAPLSAAEKTKIRS	50000	50000	50000	50000
P09967	Globin-1 OS=Petromyzon marinus OX=7757 PE=1 SV=2	PIVDSGSVPALTAAEKAT	3.79055e+06	3914857	3.11231e+06	3.60591e+06
S4RQ19	14_3_3 domain-containing protein OS=Petromyzon marinus OX=7757 PE=3 SV=1	DAEAETVESKEPVQ	2.29993e+06	4.86657e+06	5.42139e+06	4.19596e+06
S4RDN8	Mitogen-activated protein kinase OS=Petromyzon marinus OX=7757 PE=3 SV=1	ALREIKIIRRLDHDNIVRVFEVLGPAGQRLPLGQAGIGTSAL	4.38073e+06	3941619	5.05097e+06	4.45777e+06
P07096	Blood plasma apolipoprotein LAL2 OS=Petromyzon marinus OX=7757 PE=2 SV=1	SYGEAVSGDKADGIMTEA	1.88873e+06	1.88378e+06	1.66691e+06	1.81314e+06
P09967	Globin-1 OS=Petromyzon marinus OX=7757 PE=1 SV=2	PIVDSGSVPALTAAEKA	4.57776e+06	3120397	2.44088e+06	3.37968e+06
S4RNK1	Uncharacterized protein OS=Petromyzon marinus OX=7757 PE=3 SV=1	GDLEAVPPPPLVLPPASVK	1.58098e+06	6.1726e+06	4.76556e+06	4.17304e+06
S4RMN4	Uncharacterized protein OS=Petromyzon marinus OX=7757 PE=3 SV=1	DTGFVDVTSGDEK	6.86648e+06	2322137	2.71155e+06	3.96672e+06
S4RNK1	Uncharacterized protein OS=Petromyzon marinus OX=7757 PE=3 SV=1	DAVPSPDVPLAILEH	3.85909e+06	2.6791e+06	2.72372e+06	3.08731e+06
S4RIM9	Nucleobindin 2b OS=Petromyzon marinus OX=7757 PE=4 SV=1	ESDGLDPEQFEPK	2.44053e+06	3.12026e+06	2.51299e+06	2.69126e+06
S4RKX4	Cytoglobin OS=Petromyzon marinus OX=7757 PE=3 SV=1	PIVDSGSVAPLSAAE	1.19658e+07	7.67046e+06	1.04909e+07	1.00424e+07
S4RWE8	M20_dimer domain-containing protein OS=Petromyzon marinus OX=7757 PE=4 SV=1	HEVGQLPREPAA	50000	50000	50000	50000
S4RNK1	Uncharacterized protein OS=Petromyzon marinus OX=7757 PE=3 SV=1	AVPPPPLVLPPASVK	3.76287e+06	4584949	3.89172e+06	4.07985e+06
S4RBC9	Annexin OS=Petromyzon marinus OX=7757 GN=ANXA7 PE=3 SV=1	APQPGAGGYPGGAPYPTPGAPPYG	50000	50000	50000	50000
P09967	Globin-1 OS=Petromyzon marinus OX=7757 PE=1 SV=2	PIVDSGSVPALTAAE	8.0834e+06	9.54657e+06	8.04137e+06	8.55711e+06
S4RL24	Cytoglobin OS=Petromyzon marinus OX=7757 PE=3 SV=1	FTSTPAAQEFFPK	50000	1.71774e+06	50000	605914
S4RBC9	Annexin OS=Petromyzon marinus OX=7757 GN=ANXA7 PE=3 SV=1	AGPPGPQYPGPAAGGFGGGYS	937361	1.02453e+06	515857	825917
S4RDV2	Heat shock protein 90, alpha (cytosolic), class A member 1, tandem duplicate 2 OS=Petromyzon marinus OX=7757 PE=3 SV=1	PGETTGPTMDEETETF	1.1452e+06	1.27124e+06	777181	1.06454e+06
S4RKX4	Cytoglobin OS=Petromyzon marinus OX=7757 PE=3 SV=1	AVNDAVASMDDTEK	1.76962e+06	50000	1.10121e+06	973609
S4RKX4	Cytoglobin OS=Petromyzon marinus OX=7757 PE=3 SV=1	IINAVNDAVASMD	2.88099e+06	5.40147e+06	4.19295e+06	4.15847e+06
S4RDT6	Calumenin OS=Petromyzon marinus OX=7757 PE=3 SV=1	AADVDGDGQASK	5.72573e+06	50000	4.37554e+06	3.38375e+06
S4RWT3	Armadillo repeat-containing protein 8 OS=Petromyzon marinus OX=7757 PE=4 SV=1	LGLLRNLLSTKPHIDQIMNSYGTHIMQAVTLILDGEHNSDITEQ	1.50284e+06	50000	1.40522e+06	986021
P07096	Blood plasma apolipoprotein LAL2 OS=Petromyzon marinus OX=7757 PE=2 SV=1	LAEEMAEAANAK	3.71308e+06	3.37765e+06	4.08791e+06	3.72622e+06
S4RNK1	Uncharacterized protein OS=Petromyzon marinus OX=7757 PE=3 SV=1	VPPPPLVLPPASVK	2.7787e+07	3.68188e+07	3.4858e+07	3.31546e+07
S4RFG4	AP complex subunit beta OS=Petromyzon marinus OX=7757 PE=3 SV=1	DLGPPVTVPSGPPAMQ	872869	1.87963e+06	1.06824e+06	1.27358e+06
S4RKX4	Cytoglobin OS=Petromyzon marinus OX=7757 PE=3 SV=1	PIVDSGSVAPLSA	1.01294e+09	578530279	5.29149e+08	7.06874e+08
S4S1N9	Elongation factor 1-alpha OS=Petromyzon marinus OX=7757 PE=3 SV=1	APVNVTTEVK	9.49683e+07	58897234	1.13062e+08	8.89759e+07
S4RKP6	Sulfotransferase OS=Petromyzon marinus OX=7757 PE=3 SV=1	SGGDLTPVK	5.33651e+07	143916802	1.13616e+08	1.03633e+08
S4RSK1	Uncharacterized protein OS=Petromyzon marinus OX=7757 PE=4 SV=1	ISTNDIPVPEVPIL	3.82247e+06	5.72332e+06	4.19886e+06	4.58155e+06
S4RT12	SEC24 homolog C, COPII coat complex component OS=Petromyzon marinus OX=7757 GN=SEC24C PE=3 SV=1	PGMGPPPP	1.03855e+07	50000	3.09237e+06	4.50929e+06
S4RU94	Proteasome subunit beta OS=Petromyzon marinus OX=7757 PE=3 SV=1	ELPGVVAELPKATA	50000	1.42694e+06	50000	508981
S4RKX4	Cytoglobin OS=Petromyzon marinus OX=7757 PE=3 SV=1	PIVDSGSVAPLSAAEKTKI	50000	596439	3.75398e+06	1.46681e+06
S4RRX4	Sulfotransferase OS=Petromyzon marinus OX=7757 PE=3 SV=1	DVADNGTFSAMK	50000	1.29062e+06	3.94291e+06	1.76118e+06
S4RKP6	Sulfotransferase OS=Petromyzon marinus OX=7757 PE=3 SV=1	IVSGGDLTPVKT	2.07243e+06	2.25214e+06	50000	1.45819e+06
S4RQ19	14_3_3 domain-containing protein OS=Petromyzon marinus OX=7757 PE=3 SV=1	EPVQDAEDEKN	5.76042e+06	5812100	7.24603e+06	6.27285e+06
S4S1N9	Elongation factor 1-alpha OS=Petromyzon marinus OX=7757 PE=3 SV=1	VETGVLKPGMVVT	50000	1.63171e+06	50000	577235
S4RDS9	1-alkyl-2-acetylglycerophosphocholine esterase OS=Petromyzon marinus OX=7757 GN=PAFAH2 PE=4 SV=1	EDINEGRPIQ	1.86175e+06	2.50355e+06	857397	1.7409e+06
S4RSK1	Uncharacterized protein OS=Petromyzon marinus OX=7757 PE=4 SV=1	ISTNDIPVPEVPILEM	50000	2.3956e+06	2.18248e+06	1.54269e+06
S4RER8	WD repeat domain phosphoinositide-interacting protein 4 OS=Petromyzon marinus OX=7757 PE=3 SV=1	NILTFNKQNPGCFCCAMESGLRIYNVEPLMEKA	934669	2.67431e+06	1.90251e+06	1.83716e+06
S4RCI2	40S_SA_C domain-containing protein OS=Petromyzon marinus OX=7757 PE=3 SV=1	AQPTEAPPPPEVA	4.88127e+06	4.16262e+06	5.28352e+06	4.7758e+06
P07096	Blood plasma apolipoprotein LAL2 OS=Petromyzon marinus OX=7757 PE=2 SV=1	SYGEAVSGDKAD	5.32207e+06	981818	2.64072e+06	2.98154e+06
P09967	Globin-1 OS=Petromyzon marinus OX=7757 PE=1 SV=2	PIVDSGSVPALTAA	5.04086e+06	8.84684e+06	7.14831e+06	7.012e+06
S4RKX4	Cytoglobin OS=Petromyzon marinus OX=7757 PE=3 SV=1	PIVDSGSVAPLS	1.51391e+09	1.86947e+09	1.78208e+09	1.72182e+09
S4RKX4	Cytoglobin OS=Petromyzon marinus OX=7757 PE=3 SV=1	PIVDSGSVAPLSAA	5.01689e+07	5.57311e+07	5.43116e+07	5.34039e+07
P07096	Blood plasma apolipoprotein LAL2 OS=Petromyzon marinus OX=7757 PE=2 SV=1	DKADGIMTEA	7.89987e+06	4798632	8.90585e+06	7.20145e+06
S4RBC4	Kinesin-like protein OS=Petromyzon marinus OX=7757 PE=3 SV=1	KEEAKSFPQLLETGVANVETQLARAVEEMSKRCDEMERR	50000	946092	1.48343e+06	826506
P07096	Blood plasma apolipoprotein LAL2 OS=Petromyzon marinus OX=7757 PE=2 SV=1	EEMAEAANAK	3.72692e+07	28686188	7.7237e+07	4.77308e+07
S4RWE8	M20_dimer domain-containing protein OS=Petromyzon marinus OX=7757 PE=4 SV=1	PNMDPDVVEDQV	2.70509e+06	1.99753e+06	2.382e+06	2.36154e+06
S4RDA0	Fibrillar collagen NC1 domain-containing protein OS=Petromyzon marinus OX=7757 PE=4 SV=1	PGLSGESGTPGPAGP	50000	14940047	1.49559e+07	9.98197e+06
S4RTG1	Protein disulfide-isomerase OS=Petromyzon marinus OX=7757 PE=3 SV=1	SEPIPEDNDGPVK	3.50902e+06	50000	717363	1.42546e+06
S4RL24	Cytoglobin OS=Petromyzon marinus OX=7757 PE=3 SV=1	APVYSN	1.88872e+07	41448008	2.81599e+07	2.94984e+07
S4R9V8	RAB1A, member RAS oncogene family a OS=Petromyzon marinus OX=7757 PE=4 SV=1	MGPGATQAGAGK	5.43032e+06	50000	5.45096e+06	3.64376e+06
S4RXJ5	Carnosine dipeptidase 2 OS=Petromyzon marinus OX=7757 PE=4 SV=1	DDPAKPTVMAY	3.67117e+06	50000	1.2766e+06	1.66592e+06
S4RRX4	Sulfotransferase OS=Petromyzon marinus OX=7757 PE=3 SV=1	AESLAGT	1.22322e+08	162232224	1.29048e+08	1.37867e+08
S4RKX4	Cytoglobin OS=Petromyzon marinus OX=7757 PE=3 SV=1	TSGVDILVK	3.18149e+06	4931391	4.04736e+06	4.05341e+06
S4RT98	FMR1 autosomal homolog 2 OS=Petromyzon marinus OX=7757 PE=3 SV=1	IGKSGKVIQEIVDKSGVVRVRIEGDNDKKLPREEGMVPFIFVG	50000	50000	50000	50000
S4S0S5	Beta-actin OS=Petromyzon marinus OX=7757 GN=ACTB PE=2 SV=1	ATAASSSSLEK	3.59065e+06	4.87915e+06	6.19857e+06	4.88946e+06
S4RW74	Uncharacterized protein OS=Petromyzon marinus OX=7757 PE=4 SV=1	PPPPPPP	1.81573e+08	191789016	2.05982e+08	1.93115e+08
S4R6X7	Nucleoporin 62 like OS=Petromyzon marinus OX=7757 PE=3 SV=1	TAAAPAA	8.94326e+06	15811345	9.57203e+06	1.14422e+07
S4RYS6	Vacuolar protein sorting-associated protein 72 homolog OS=Petromyzon marinus OX=7757 PE=3 SV=1	SQSGAGTTAASTATSSPA	50000	50000	2.83722e+06	979075
S4RWE8	M20_dimer domain-containing protein OS=Petromyzon marinus OX=7757 PE=4 SV=1	LPREPAAK	3.59129e+06	50000	1.31468e+06	1.65199e+06
S4RWE8	M20_dimer domain-containing protein OS=Petromyzon marinus OX=7757 PE=4 SV=1	KEIEAPAL	1.35948e+06	5510795	3.81387e+06	3.56138e+06
S4RQ19	14_3_3 domain-containing protein OS=Petromyzon marinus OX=7757 PE=3 SV=1	MEEREDQVY	7.52892e+06	10444635	1.91346e+07	1.23694e+07
S4RF92	CUPID domain-containing protein OS=Petromyzon marinus OX=7757 PE=4 SV=1	PGGGGGP	3.03849e+07	14125665	1.77365e+07	2.0749e+07
S4RMN4	Uncharacterized protein OS=Petromyzon marinus OX=7757 PE=3 SV=1	VDVTSGDEK	2.38352e+07	36537108	3.22952e+07	3.08892e+07
S4RW04	Uncharacterized protein OS=Petromyzon marinus OX=7757 PE=4 SV=1	PPPPPPPPPP	8.14574e+06	4.95251e+06	8.67185e+06	7.2567e+06
S4RMN4	Uncharacterized protein OS=Petromyzon marinus OX=7757 PE=3 SV=1	APPTVDW	4.50748e+07	3.16287e+07	3.75038e+07	3.80691e+07
S4S0S5	Beta-actin OS=Petromyzon marinus OX=7757 GN=ACTB PE=2 SV=1	ELPDGQVITIGNE	5.54326e+06	5.31865e+06	5.91123e+06	5.59105e+06
S4S0S5	Beta-actin OS=Petromyzon marinus OX=7757 GN=ACTB PE=2 SV=1	TEAPLNPKAN	4.08719e+07	43136093	4.49784e+07	4.29955e+07
S4RWE8	M20_dimer domain-containing protein OS=Petromyzon marinus OX=7757 PE=4 SV=1	IVPNMDPDVVEDQVR	50000	1.31337e+06	841499	734957
S4S0S5	Beta-actin OS=Petromyzon marinus OX=7757 GN=ACTB PE=2 SV=1	TAASSSSLEK	6.61608e+07	118366640	1.19947e+08	1.01491e+08
P09967	Globin-1 OS=Petromyzon marinus OX=7757 PE=1 SV=2	PIVDSGSVPALTA	1.84454e+07	2.48798e+07	2.96334e+07	2.43195e+07
S4RX51	Cofilin 1 OS=Petromyzon marinus OX=7757 PE=3 SV=1	APDGAPLK	8.98743e+06	14128382	1.35095e+07	1.22084e+07
P07096	Blood plasma apolipoprotein LAL2 OS=Petromyzon marinus OX=7757 PE=2 SV=1	EEMAEAANAK	1.05389e+08	165765664	1.74654e+08	1.48603e+08
S4RW74	Uncharacterized protein OS=Petromyzon marinus OX=7757 PE=4 SV=1	PPPPPP	2.75863e+09	2118511559	2.39064e+09	2.4226e+09
S4RTN2	Zgc:152830 OS=Petromyzon marinus OX=7757 PE=3 SV=1	VGNTDAEGR	6.19876e+06	6.64759e+06	1.06128e+07	7.81971e+06
P07096	Blood plasma apolipoprotein LAL2 OS=Petromyzon marinus OX=7757 PE=2 SV=1	SYGEAVSGDKADGIMTEA	1.33727e+06	3.24054e+06	1.2146e+06	1.9308e+06
S4R814	Thyroglobulin OS=Petromyzon marinus OX=7757 PE=4 SV=1	TPLIGLS	5.84842e+07	57842528	6.25902e+07	5.9639e+07
S4RSK1	Uncharacterized protein OS=Petromyzon marinus OX=7757 PE=4 SV=1	DIPVPEVPILEM	50000	40833540	50000	1.36445e+07
P07096	Blood plasma apolipoprotein LAL2 OS=Petromyzon marinus OX=7757 PE=2 SV=1	SYGEAVSGDKADG	2.08045e+06	4253293	3.35006e+06	3.22793e+06
S4RX55	Splicing factor YJU2 OS=Petromyzon marinus OX=7757 GN=YJU2 PE=3 SV=1	GQAGLK	5.28923e+08	618308830	4.74064e+08	5.40432e+08
S4RHT6	LIM zinc-binding domain-containing protein OS=Petromyzon marinus OX=7757 PE=4 SV=1	YPPPPPP	50000	50000	50000	50000
S4RFX8	Uncharacterized protein OS=Petromyzon marinus OX=7757 PE=3 SV=1	VEAGGPV	1.31083e+07	13402835	1.3924e+07	1.34784e+07
S4RFJ4	WASP like actin nucleation promoting factor b OS=Petromyzon marinus OX=7757 PE=4 SV=1	PGPPPPP	4.91638e+06	50000	50000	1.67213e+06
S4RMN4	Uncharacterized protein OS=Petromyzon marinus OX=7757 PE=3 SV=1	SVGPVSVAIDASH	1.26111e+06	1.46478e+06	1.43934e+06	1.38841e+06
S4RKX4	Cytoglobin OS=Petromyzon marinus OX=7757 PE=3 SV=1	IINAVNDAVASM	1.39516e+07	13394245	1.34266e+07	1.35908e+07
S4S0S5	Beta-actin OS=Petromyzon marinus OX=7757 GN=ACTB PE=2 SV=1	TEAPLNPK	2.77323e+08	480387608	4.76869e+08	4.11526e+08
P07096	Blood plasma apolipoprotein LAL2 OS=Petromyzon marinus OX=7757 PE=2 SV=1	VPILQA	5.27604e+08	498231464	3.92911e+08	4.72915e+08
S4RRX4	Sulfotransferase OS=Petromyzon marinus OX=7757 PE=3 SV=1	DVADNGTFSAMK	50000	1.71289e+06	1.04625e+06	936382
S4RRX4	Sulfotransferase OS=Petromyzon marinus OX=7757 PE=3 SV=1	DASYAESLAGTSLA	2.96709e+06	2.58484e+06	2.34235e+06	2.63143e+06
S4RW78	C3 and PZP like alpha-2-macroglobulin domain containing 8 OS=Petromyzon marinus OX=7757 PE=3 SV=1	IPSIPTGLFVSAK	50000	50000	4.43465e+06	1.51155e+06
S4RN55	Sulfotransferase OS=Petromyzon marinus OX=7757 PE=3 SV=1	ADLPGELQK	1.3489e+08	149388672	9.0176e+07	1.24818e+08
S4RKX4	Cytoglobin OS=Petromyzon marinus OX=7757 PE=3 SV=1	AVASMDDTEKM	1.66577e+06	3089471	1.86565e+06	2.20696e+06
S4RKX4	Cytoglobin OS=Petromyzon marinus OX=7757 PE=3 SV=1	PIVDSGSVAPL	1.11468e+08	112774516	1.91903e+08	1.38715e+08
S4R9V8	RAB1A, member RAS oncogene family a OS=Petromyzon marinus OX=7757 PE=4 SV=1	GPGATQAGAGK	7.58455e+06	3.83021e+06	4.8307e+06	5.41515e+06
S4RKX4	Cytoglobin OS=Petromyzon marinus OX=7757 PE=3 SV=1	SMDDTEKMS	2.3754e+06	981824	2.25315e+06	1.87012e+06
S4RQ19	14_3_3 domain-containing protein OS=Petromyzon marinus OX=7757 PE=3 SV=1	DAEAETVESK	2.32024e+07	19549006	2.1697e+07	2.14828e+07
S4RKX4	Cytoglobin OS=Petromyzon marinus OX=7757 PE=3 SV=1	DAVASMDDTEKM	1.17565e+06	2.05673e+06	1.25734e+06	1.49657e+06
S4RWE8	M20_dimer domain-containing protein OS=Petromyzon marinus OX=7757 PE=4 SV=1	KEIEAPALL	2.34448e+06	9095307	5.82783e+06	5.75587e+06
S4RKX4	Cytoglobin OS=Petromyzon marinus OX=7757 PE=3 SV=1	AVASMDDTEKMS	2.44319e+06	5.51836e+06	1.42869e+06	3.13008e+06
S4R715	SH3-domain binding protein 4 OS=Petromyzon marinus OX=7757 PE=4 SV=1	SLTMEN	6.05988e+08	638763328	6.31877e+08	6.25543e+08
S4RHP3	VWFD domain-containing protein OS=Petromyzon marinus OX=7757 PE=4 SV=1	TAGAVTTTAATTAGPVQ	8.76621e+06	17893824	1.42168e+07	1.36256e+07
S4RYE0	C2 DOCK-type domain-containing protein OS=Petromyzon marinus OX=7757 PE=3 SV=1	QGGALK	5.29463e+08	631568930	4.74691e+08	5.45241e+08
S4RYF8	Gp_dh_N domain-containing protein OS=Petromyzon marinus OX=7757 PE=3 SV=1	VPTPNVSV	5.9596e+07	39868156	5.47289e+07	5.13977e+07
S4RKX4	Cytoglobin OS=Petromyzon marinus OX=7757 PE=3 SV=1	DAVASMDDTEKMS	2.4206e+06	812920	2.44986e+06	1.89446e+06
S4S1N9	Elongation factor 1-alpha OS=Petromyzon marinus OX=7757 PE=3 SV=1	VNVTTEVK	2.40494e+07	5580118	5.95791e+06	1.18625e+07
P07096	Blood plasma apolipoprotein LAL2 OS=Petromyzon marinus OX=7757 PE=2 SV=1	YLETALE	7.87142e+07	113070936	9.88224e+07	9.68692e+07
S4S1N9	Elongation factor 1-alpha OS=Petromyzon marinus OX=7757 PE=3 SV=1	FAPVNVTTEVK	1.98672e+06	3.44171e+06	2.25135e+06	2.55993e+06
S4S1N9	Elongation factor 1-alpha OS=Petromyzon marinus OX=7757 PE=3 SV=1	LPLQDVYKIGGIG	50000	50000	50000	50000
S4R6W5	Uncharacterized protein OS=Petromyzon marinus OX=7757 PE=4 SV=1	AGGQIK	5.29463e+08	631568930	4.74691e+08	5.45241e+08
S4RT25	Epoxide hydrolase 2, cytoplasmic OS=Petromyzon marinus OX=7757 PE=4 SV=1	TPFLPTNPSE	1.40811e+07	29139384	1.97391e+07	2.09865e+07
S4R6R9	Sodium/hydrogen exchanger OS=Petromyzon marinus OX=7757 PE=3 SV=1	SAVDPVAV	2.24266e+07	30511364	3.49846e+07	2.93075e+07
S4RVH3	Tribbles pseudokinase 3 OS=Petromyzon marinus OX=7757 PE=4 SV=1	AAPDPAPP	2.30352e+07	16622630	1.66113e+07	1.87564e+07
S4RRN3	PCI domain-containing protein OS=Petromyzon marinus OX=7757 PE=4 SV=1	PAAPAP	1.02071e+07	10935688	1.0123e+07	1.04219e+07
S4RFJ4	WASP like actin nucleation promoting factor b OS=Petromyzon marinus OX=7757 PE=4 SV=1	GPPPPPP	4.91638e+06	50000	50000	1.67213e+06
S4R4V1	Pre-mRNA-splicing factor 18 OS=Petromyzon marinus OX=7757 PE=3 SV=1	NELAAGQ	2.39381e+09	2352826368	2.05136e+09	2.266e+09
S4RP42	Uncharacterized protein OS=Petromyzon marinus OX=7757 PE=4 SV=1	SRTTVKTAAQPG	2.63667e+06	50000	1.54145e+06	1.40937e+06
S4RRE7	Hexosyltransferase OS=Petromyzon marinus OX=7757 PE=3 SV=1	VGGGGL	8.52983e+07	47715576	6.58227e+07	6.62788e+07
S4RK82	Synapsin-1 OS=Petromyzon marinus OX=7757 GN=SYN2 PE=3 SV=1	TGAGVGP	2.95324e+08	2.02377e+08	2.37887e+08	2.45196e+08
S4S0S5	Beta-actin OS=Petromyzon marinus OX=7757 GN=ACTB PE=2 SV=1	GFAGDDAPR	1.12933e+07	15657197	8.12081e+06	1.16904e+07
S4S0S5	Beta-actin OS=Petromyzon marinus OX=7757 GN=ACTB PE=2 SV=1	AGFAGDDAPR	1.77204e+07	24481846	1.2013e+07	1.80718e+07
S4RVZ6	Uncharacterized protein OS=Petromyzon marinus OX=7757 PE=3 SV=1	QELSLQ	2.63854e+08	143298208	1.17141e+08	1.74764e+08
S4RHM2	Uncharacterized protein OS=Petromyzon marinus OX=7757 PE=4 SV=1	APAPAP	1.02071e+07	10935688	1.0123e+07	1.04219e+07
S4RAL3	C2 domain containing 3 centriole elongation regulator OS=Petromyzon marinus OX=7757 PE=4 SV=1	LDAGGPV	1.31083e+07	13402835	1.3924e+07	1.34784e+07
S4S096	Glycine N-methyltransferase OS=Petromyzon marinus OX=7757 PE=4 SV=1	LGVPAEGLPDQYA	7.26332e+06	7981923	7.35991e+06	7.53505e+06
S4RMN4	Uncharacterized protein OS=Petromyzon marinus OX=7757 PE=3 SV=1	TTGALEGQHM	1.43511e+07	11891730	1.14817e+07	1.25749e+07
S4RL17	G_PROTEIN_RECEP_F1_2 domain-containing protein OS=Petromyzon marinus OX=7757 PE=4 SV=1	TDVVET	2.01643e+07	17980432	2.38441e+07	2.06629e+07
P09967	Globin-1 OS=Petromyzon marinus OX=7757 PE=1 SV=2	IINAVNDAVVAM	1.89195e+06	5.1115e+06	2.53653e+06	3.17999e+06
S4R9S4	Non-specific serine/threonine protein kinase OS=Petromyzon marinus OX=7757 PE=4 SV=1	VTTGVK	1.16445e+06	5216819	5.6035e+06	3.99492e+06
P07096	Blood plasma apolipoprotein LAL2 OS=Petromyzon marinus OX=7757 PE=2 SV=1	LAEEMAEAANAK	6.44971e+06	1729392	3.16348e+06	3.78086e+06
S4RKJ2	Uncharacterized protein OS=Petromyzon marinus OX=7757 PE=3 SV=1	APPPAH	8.6388e+07	109100530	7.76282e+07	9.10389e+07
S4RKP6	Sulfotransferase OS=Petromyzon marinus OX=7757 PE=3 SV=1	IVSGGDLTPVK	3.25844e+07	27258774	3.09712e+07	3.02715e+07
S4RSK1	Uncharacterized protein OS=Petromyzon marinus OX=7757 PE=4 SV=1	DIPVPEVPILEM	3.40094e+06	1.98115e+06	4.15266e+06	3.17825e+06
S4RRG8	Adenosylhomocysteinase OS=Petromyzon marinus OX=7757 PE=3 SV=1	DIAENEMPGLM	2.14554e+06	2.69871e+06	2.13701e+06	2.32709e+06
P07096	Blood plasma apolipoprotein LAL2 OS=Petromyzon marinus OX=7757 PE=2 SV=1	GDKADGIMTEA	1.36072e+07	10610996	1.20075e+07	1.20752e+07
S4REY0	Prothrombin OS=Petromyzon marinus OX=7757 PE=3 SV=1	TTATGTDPK	5.38511e+07	49805928	4.3505e+07	4.9054e+07
S4R7Y9	Protein transport protein SEC23 OS=Petromyzon marinus OX=7757 PE=3 SV=1	KMAFASTIEAK	50000	50000	50000	50000
S4RYT1	IQ motif containing GTPase activating protein 2 OS=Petromyzon marinus OX=7757 PE=4 SV=1	TPATSEQEVEH	2.80489e+06	4901481	3.82692e+06	3.84443e+06
S4RKX4	Cytoglobin OS=Petromyzon marinus OX=7757 PE=3 SV=1	AVASMDDTEK	7.93846e+06	21247938	2.14047e+07	1.68637e+07
S4R8V2	Major facilitator superfamily domain containing 6 like OS=Petromyzon marinus OX=7757 PE=3 SV=1	GAGAGAAAGGAL	1.14921e+07	7.408e+06	9.99598e+06	9.63201e+06
S4REY0	Prothrombin OS=Petromyzon marinus OX=7757 PE=3 SV=1	VIGEPDT	4.06146e+07	42933484	4.02221e+07	4.12567e+07
S4RSW5	Uncharacterized protein OS=Petromyzon marinus OX=7757 PE=4 SV=1	QQQQIK	3.30947e+06	50000	1.91156e+06	1.75701e+06
S4RXJ5	Carnosine dipeptidase 2 OS=Petromyzon marinus OX=7757 PE=4 SV=1	SLGGVAELA	50000	16266064	1.4295e+07	1.02037e+07
S4S1N9	Elongation factor 1-alpha OS=Petromyzon marinus OX=7757 PE=3 SV=1	TAQVIVLN	50000	4.57846e+06	4.33592e+06	2.98813e+06
P09967	Globin-1 OS=Petromyzon marinus OX=7757 PE=1 SV=2	FTSNPAAQA	4.04059e+07	36870292	4.15829e+07	3.96197e+07
S4R8H7	Myelin expression factor 2 OS=Petromyzon marinus OX=7757 PE=4 SV=1	PTGTGL	5.0308e+07	33714652	3.72171e+07	4.04133e+07
S4RIM9	Nucleobindin 2b OS=Petromyzon marinus OX=7757 PE=4 SV=1	DGLDPEQFEPK	50000	1.39003e+06	1.79084e+06	1.07696e+06
P07096	Blood plasma apolipoprotein LAL2 OS=Petromyzon marinus OX=7757 PE=2 SV=1	YGEAVSGDK	3.60029e+07	1.65782e+06	5.12648e+06	1.42624e+07
S4RPC0	Uncharacterized protein OS=Petromyzon marinus OX=7757 PE=4 SV=1	PANPPP	5.45596e+06	5.36443e+06	6.15576e+06	5.65872e+06
S4RKP6	Sulfotransferase OS=Petromyzon marinus OX=7757 PE=3 SV=1	GGDLTPVK	2.57556e+07	51131802	4.57081e+07	4.08652e+07
S4RKX4	Cytoglobin OS=Petromyzon marinus OX=7757 PE=3 SV=1	FTSNPAAQEF	1.43908e+07	16240218	1.28558e+07	1.44956e+07
S4RSK1	Uncharacterized protein OS=Petromyzon marinus OX=7757 PE=4 SV=1	IPVPEVPILE	3.29856e+06	1.72071e+06	2.48716e+06	2.50214e+06
S4RLA1	Nonsense-mediated mRNA decay factor SMG8 OS=Petromyzon marinus OX=7757 PE=3 SV=1	TAAGAAT	2.94901e+06	3.26206e+06	2.57763e+06	2.92956e+06
S4RWF5	Mitogen-activated protein kinase kinase kinase 21 OS=Petromyzon marinus OX=7757 PE=4 SV=1	VLGGLPDDLEPA	4.34237e+06	6.45468e+06	5.15158e+06	5.31621e+06
S4RXJ5	Carnosine dipeptidase 2 OS=Petromyzon marinus OX=7757 PE=4 SV=1	SIGQPLPVNL	1.52547e+07	18521088	1.20501e+07	1.52753e+07
S4S0S5	Beta-actin OS=Petromyzon marinus OX=7757 GN=ACTB PE=2 SV=1	TEAPLNPKA	1.06047e+07	44173160	4.24588e+07	3.24122e+07
S4R6E7	PBPe domain-containing protein OS=Petromyzon marinus OX=7757 PE=4 SV=1	VNPAVGH	1.79531e+07	23052082	2.4341e+07	2.17821e+07
S4RRX4	Sulfotransferase OS=Petromyzon marinus OX=7757 PE=3 SV=1	DNGTFSAMK	4.47394e+06	3.221e+06	3.82086e+06	3.8386e+06
S4RKX4	Cytoglobin OS=Petromyzon marinus OX=7757 PE=3 SV=1	IINAVNDAVA	7.57618e+07	75569440	8.36851e+07	7.83388e+07
S4R8A9	Ubiquitinyl hydrolase 1 OS=Petromyzon marinus OX=7757 GN=USP34 PE=3 SV=1	VAAAVVAA	2.11023e+07	16587689	2.72461e+07	2.16454e+07
S4RMN4	Uncharacterized protein OS=Petromyzon marinus OX=7757 PE=3 SV=1	VAIDASHES	2.70789e+07	11811117	2.52552e+07	2.13817e+07
P07096	Blood plasma apolipoprotein LAL2 OS=Petromyzon marinus OX=7757 PE=2 SV=1	PEGVTTH	50000	1.03535e+07	2.83478e+06	4.41276e+06
S4RXJ5	Carnosine dipeptidase 2 OS=Petromyzon marinus OX=7757 PE=4 SV=1	VVQLPPVVLGTFG	50000	50000	50000	50000
S4RXJ5	Carnosine dipeptidase 2 OS=Petromyzon marinus OX=7757 PE=4 SV=1	PAKPTVM	4.59508e+06	1.1451e+07	8.35856e+06	8.13488e+06
S4RCA8	Homeobox domain-containing protein OS=Petromyzon marinus OX=7757 PE=3 SV=1	IGSGIAGGGAP	5.41013e+06	7182386	6.39577e+06	6.32943e+06
S4RQG6	FERM domain-containing protein OS=Petromyzon marinus OX=7757 PE=4 SV=1	TSPASM	1.77933e+07	16803232	4.64908e+07	2.70291e+07
S4RL94	Uncharacterized protein OS=Petromyzon marinus OX=7757 PE=4 SV=1	VQMMTAK	1.36084e+07	50000	3.52786e+06	5.72874e+06
S4RGR5	Fructose-bisphosphate aldolase OS=Petromyzon marinus OX=7757 PE=3 SV=1	DESVGTMGK	4.3015e+06	16074785	1.63335e+07	1.22366e+07
S4RKP6	Sulfotransferase OS=Petromyzon marinus OX=7757 PE=3 SV=1	TPESLQ	5.23772e+08	573269632	6.91403e+08	5.96148e+08
S4RKX4	Cytoglobin OS=Petromyzon marinus OX=7757 PE=3 SV=1	PIVDSGSVAP	2.70175e+07	42074840	4.21967e+07	3.70963e+07
S4RX88	Dpy-19 like C-mannosyltransferase 3 OS=Petromyzon marinus OX=7757 PE=3 SV=1	GIGASAA	1.22904e+08	69925424	7.48476e+07	8.92255e+07
S4RXJ5	Carnosine dipeptidase 2 OS=Petromyzon marinus OX=7757 PE=4 SV=1	VDATQEQYVQEL	2.54556e+06	2.31148e+06	2.55425e+06	2.47043e+06
S4RRN3	PCI domain-containing protein OS=Petromyzon marinus OX=7757 PE=4 SV=1	PPAAAPVAAA	6.69603e+06	6.85086e+06	6.8814e+06	6.80943e+06
S4R631	EF-hand domain (C-terminal) containing 1 OS=Petromyzon marinus OX=7757 PE=4 SV=1	PASAAPMQTALDKLGQ	2.42362e+06	3.41822e+06	3.29727e+06	3.04637e+06
P07096	Blood plasma apolipoprotein LAL2 OS=Petromyzon marinus OX=7757 PE=2 SV=1	SYGEAVSGDKA	4.92239e+06	6742966	2.89791e+06	4.85442e+06
S4RX51	Cofilin 1 OS=Petromyzon marinus OX=7757 PE=3 SV=1	APDGAPL	5.48212e+06	6556842	50000	4.02965e+06
S4RQ19	14_3_3 domain-containing protein OS=Petromyzon marinus OX=7757 PE=3 SV=1	MEEREDQVYQAK	50000	50000	50000	50000
S4RD40	Anion exchange protein OS=Petromyzon marinus OX=7757 PE=3 SV=1	VPPPPP	1.37592e+07	2.51289e+07	2.4556e+07	2.1148e+07
K7N848	Angiotensinogen OS=Petromyzon marinus OX=7757 GN=AGT PE=2 SV=1	VNEEGTEAK	2.4902e+06	3.12424e+06	3.97104e+06	3.19516e+06
P07096	Blood plasma apolipoprotein LAL2 OS=Petromyzon marinus OX=7757 PE=2 SV=1	EEMAEAANAKL	5.33637e+06	5.11927e+06	4.10794e+06	4.85453e+06
S4S0S5	Beta-actin OS=Petromyzon marinus OX=7757 GN=ACTB PE=2 SV=1	FAGDDAPR	3.96836e+06	2.38739e+06	2.22692e+06	2.86089e+06
S4RBG9	Phosphatase and actin regulator OS=Petromyzon marinus OX=7757 PE=3 SV=1	PEPQPSPAE	3.61183e+06	5577744	3.77696e+06	4.32218e+06
S4S1N9	Elongation factor 1-alpha OS=Petromyzon marinus OX=7757 PE=3 SV=1	APVNVTTEVKS	7.57706e+06	2.7636e+06	4.78693e+06	5.04253e+06
S4RTN4	Uncharacterized protein OS=Petromyzon marinus OX=7757 PE=3 SV=1	IGASPNRP	2.01145e+06	2.74716e+06	2.49898e+06	2.4192e+06
S4RXJ5	Carnosine dipeptidase 2 OS=Petromyzon marinus OX=7757 PE=4 SV=1	GEVVQLPPVVL	2.78425e+06	2.48105e+06	2.85921e+06	2.70817e+06
S4RRX4	Sulfotransferase OS=Petromyzon marinus OX=7757 PE=3 SV=1	GEVGDW	1.23199e+07	2.39763e+07	3.06886e+07	2.23283e+07
S4R485	Isocitrate dehydrogenase [NADP] OS=Petromyzon marinus OX=7757 PE=3 SV=1	VDAAEAIK	3.84151e+06	8723494	8.62064e+06	7.06188e+06
P07096	Blood plasma apolipoprotein LAL2 OS=Petromyzon marinus OX=7757 PE=2 SV=1	APLIIKV	50000	234026728	1.05266e+08	1.13114e+08
S4RPK0	Uncharacterized protein OS=Petromyzon marinus OX=7757 PE=4 SV=1	DAIASA	1.02138e+08	91866480	1.21045e+08	1.05017e+08
S4RWM2	Thioredoxin OS=Petromyzon marinus OX=7757 PE=3 SV=1	VGEVMGANK	50000	50000	50000	50000
P07096	Blood plasma apolipoprotein LAL2 OS=Petromyzon marinus OX=7757 PE=2 SV=1	GEAVSGDK	4.78584e+07	52387004	3.42214e+07	4.48223e+07
S4S0S5	Beta-actin OS=Petromyzon marinus OX=7757 GN=ACTB PE=2 SV=1	SYELPDGQVITIGNE	1.9957e+06	2.85109e+06	1.9156e+06	2.25413e+06
S4S0S5	Beta-actin OS=Petromyzon marinus OX=7757 GN=ACTB PE=2 SV=1	AGDDAPR	5.98224e+07	65326696	5.82271e+07	6.11254e+07
S4RKX4	Cytoglobin OS=Petromyzon marinus OX=7757 PE=3 SV=1	DAVASMDDTEK	50000	12661379	9.25579e+06	7.32239e+06
S4RC72	Uncharacterized protein OS=Petromyzon marinus OX=7757 PE=4 SV=1	SETMTVAPK	6.77292e+06	8917625	8.92129e+06	8.20394e+06
S4RKX4	Cytoglobin OS=Petromyzon marinus OX=7757 PE=3 SV=1	PIVDSGS	5.23772e+08	573269632	6.91403e+08	5.96148e+08
S4RXL8	Aamy domain-containing protein OS=Petromyzon marinus OX=7757 PE=4 SV=1	LGVEGL	1.37868e+07	1.34851e+06	1.10344e+07	8.72323e+06
S4RKP6	Sulfotransferase OS=Petromyzon marinus OX=7757 PE=3 SV=1	SEDFDVRD	50000	1.81369e+06	1.38807e+06	1.08392e+06
S4R4Q9	LisH domain-containing protein OS=Petromyzon marinus OX=7757 PE=4 SV=1	DAAAVTATSL	3.97957e+07	34029356	3.30557e+07	3.56269e+07
S4RXJ5	Carnosine dipeptidase 2 OS=Petromyzon marinus OX=7757 PE=4 SV=1	DDPAKPTVM	5.87864e+07	66952500	7.01024e+07	6.52804e+07
S4RX51	Cofilin 1 OS=Petromyzon marinus OX=7757 PE=3 SV=1	VGDVGETVK	1.98182e+06	1.22003e+06	1.39965e+06	1.53383e+06
S4RIP9	78 kDa glucose-regulated protein OS=Petromyzon marinus OX=7757 PE=3 SV=1	NQLTSNPENTVF	1.97919e+06	1.96289e+06	2.26881e+06	2.0703e+06
S4RSK1	Uncharacterized protein OS=Petromyzon marinus OX=7757 PE=4 SV=1	DIPVPEVPILE	1.19171e+07	19810266	2.77101e+07	1.98125e+07
S4RTA1	Beta_elim_lyase domain-containing protein OS=Petromyzon marinus OX=7757 PE=3 SV=1	VAAAGIVA	2.11023e+07	16587689	2.72461e+07	2.16454e+07
S4RKY2	Lysophosphatidylserine lipase ABHD12 OS=Petromyzon marinus OX=7757 PE=3 SV=1	DIAASA	1.02138e+08	91866480	1.21045e+08	1.05017e+08
P07096	Blood plasma apolipoprotein LAL2 OS=Petromyzon marinus OX=7757 PE=2 SV=1	GEAVSGDKADGIM	50000	1083184	50000	394395
S4R9J3	Collagen IV NC1 domain-containing protein OS=Petromyzon marinus OX=7757 PE=4 SV=1	GPKGDPGPQGPP	2.75442e+07	26103510	2.36318e+07	2.57598e+07
P07096	Blood plasma apolipoprotein LAL2 OS=Petromyzon marinus OX=7757 PE=2 SV=1	ALPEGVTTHK	7.10164e+06	14070458	7.74906e+06	9.64039e+06
S4REG9	Cyclin-T1 OS=Petromyzon marinus OX=7757 GN=CCNT2 PE=3 SV=1	MLQTLGFEITIDH	8.76621e+06	17893824	1.42168e+07	1.36256e+07
S4RKV2	SIL1 nucleotide exchange factor OS=Petromyzon marinus OX=7757 PE=4 SV=1	DPDAAAAK	1.3742e+07	12310399	2.07527e+07	1.56017e+07
S4RBG9	Phosphatase and actin regulator OS=Petromyzon marinus OX=7757 PE=3 SV=1	QPEPQPSPAE	50000	3.42246e+06	50000	1.17415e+06
S4RX91	Uncharacterized protein OS=Petromyzon marinus OX=7757 PE=3 SV=1	LPTSIP	1.65506e+07	6.50838e+06	9.37029e+06	1.08097e+07
S4S0S5	Beta-actin OS=Petromyzon marinus OX=7757 GN=ACTB PE=2 SV=1	TTGIVM	3.25416e+07	28373662	50000	2.03217e+07
S4RAM6	Uncharacterized protein OS=Petromyzon marinus OX=7757 PE=4 SV=1	TVPAIP	2.96729e+07	23664362	3.12737e+07	2.82036e+07
S4RIT1	WD repeat domain 59 OS=Petromyzon marinus OX=7757 PE=4 SV=1	PAISLSAVA	2.06743e+06	2123741	1.64036e+06	1.94384e+06
S4RMU9	SSD domain-containing protein OS=Petromyzon marinus OX=7757 PE=4 SV=1	ELLTAP	1.63148e+07	19974978	3.43917e+07	2.35605e+07
S4RYE0	C2 DOCK-type domain-containing protein OS=Petromyzon marinus OX=7757 PE=3 SV=1	AQGGALK	9.93779e+06	3724069	5.40001e+06	6.35396e+06
S4RKX4	Cytoglobin OS=Petromyzon marinus OX=7757 PE=3 SV=1	AVASMDDTEKM	1.62712e+06	50000	1.58156e+06	1.08623e+06
S4RC52	Proteasome subunit beta OS=Petromyzon marinus OX=7757 PE=3 SV=1	ATEDTIVADK	3.70254e+06	3.94956e+06	50000	2.56737e+06
S4RHG1	MARVEL domain-containing protein OS=Petromyzon marinus OX=7757 PE=3 SV=1	TGGAYGA	4.68258e+07	33489924	3.06968e+07	3.70042e+07
P07096	Blood plasma apolipoprotein LAL2 OS=Petromyzon marinus OX=7757 PE=2 SV=1	LPEGVTTH	7.39509e+07	228843944	1.58627e+08	1.53807e+08
S4R745	Armadillo repeat containing 6 OS=Petromyzon marinus OX=7757 GN=ARMC6 PE=4 SV=1	QDQITGLQ	9.17809e+06	50000	50000	3.0927e+06
S4R9N5	Calpain 8 OS=Petromyzon marinus OX=7757 PE=3 SV=1	EALTAAS	4.51784e+07	25927332	4.08083e+07	3.73047e+07
S4R734	3'-5' exonuclease domain-containing protein OS=Petromyzon marinus OX=7757 PE=4 SV=1	LSESSVI	1.23649e+08	64860168	3.46534e+07	7.43876e+07
S4REL6	Anion exchange protein OS=Petromyzon marinus OX=7757 PE=3 SV=1	VTESSVL	1.23649e+08	64860168	3.46534e+07	7.43876e+07
S4RXJ5	Carnosine dipeptidase 2 OS=Petromyzon marinus OX=7757 PE=4 SV=1	PAKPTVMA	1.32762e+06	4.29166e+06	50000	1.88976e+06
S4RH70	DUF1081 domain-containing protein OS=Petromyzon marinus OX=7757 PE=4 SV=1	VQATGTGETK	6.8934e+06	8.5341e+06	5.85654e+06	7.09468e+06
S4RWE8	M20_dimer domain-containing protein OS=Petromyzon marinus OX=7757 PE=4 SV=1	DPDVVEDQVR	2.80477e+06	4.89381e+06	568401	2.75566e+06
S4R814	Thyroglobulin OS=Petromyzon marinus OX=7757 PE=4 SV=1	TGAVGGRGTF	50000	50000	50000	50000
S4RXJ5	Carnosine dipeptidase 2 OS=Petromyzon marinus OX=7757 PE=4 SV=1	SDPYVLTEK	5.21526e+06	10146963	6.7756e+06	7.37927e+06
S4RH06	Uncharacterized protein OS=Petromyzon marinus OX=7757 PE=4 SV=1	PGAPAAS	4.9973e+07	29540052	3.62406e+07	3.85846e+07
S4RUF3	Uncharacterized protein OS=Petromyzon marinus OX=7757 PE=4 SV=1	VSATAPGI	4.42586e+06	8.97989e+06	9.54174e+06	7.64917e+06
S4RXJ5	Carnosine dipeptidase 2 OS=Petromyzon marinus OX=7757 PE=4 SV=1	DATQEQYVQEL	1.22253e+07	12625686	1.58332e+07	1.35614e+07
S4RHN7	Slingshot protein phosphatase 2b OS=Petromyzon marinus OX=7757 PE=3 SV=1	QPEPSP	5.68465e+07	50000	6.87664e+07	4.18876e+07
S4RRE5	Uncharacterized protein OS=Petromyzon marinus OX=7757 PE=4 SV=1	EGSEAL	1.56437e+08	112381256	1.74968e+08	1.47929e+08
S4RHT6	LIM zinc-binding domain-containing protein OS=Petromyzon marinus OX=7757 PE=4 SV=1	ATAPARPPTN	50000	2.2952e+06	50000	798401
S4RMN4	Uncharacterized protein OS=Petromyzon marinus OX=7757 PE=3 SV=1	DMTNEEFRQ	50000	2.20214e+06	50000	767379
P07095	Blood plasma apolipoprotein LAL1 OS=Petromyzon marinus OX=7757 PE=2 SV=1	NIGEHA	8.11499e+06	25229410	6.5494e+06	1.32979e+07
S4R7U0	Uncharacterized protein OS=Petromyzon marinus OX=7757 PE=4 SV=1	ANAQTIEAGQ	9.20731e+06	13979478	50000	7.7456e+06
S4RK37	SH3 domain-containing protein OS=Petromyzon marinus OX=7757 PE=4 SV=1	VPILAG	1.21844e+09	2.11931e+09	1.87454e+09	1.73743e+09
S4RMM7	WW domain-containing protein OS=Petromyzon marinus OX=7757 PE=4 SV=1	VAGAASA	1.22904e+08	69925424	7.48476e+07	8.92255e+07
S4RW74	Uncharacterized protein OS=Petromyzon marinus OX=7757 PE=4 SV=1	PPPPPPPP	8.31972e+07	9.44018e+07	9.33131e+07	9.0304e+07
S4RWE8	M20_dimer domain-containing protein OS=Petromyzon marinus OX=7757 PE=4 SV=1	PIGGADDAPH	7.17337e+06	4.65316e+06	5.85829e+06	5.89494e+06
S4S1N9	Elongation factor 1-alpha OS=Petromyzon marinus OX=7757 PE=3 SV=1	PVNVTTEVK	3.41124e+06	3.56908e+06	3.09298e+06	3.35777e+06
S4RMK8	Legumain OS=Petromyzon marinus OX=7757 PE=3 SV=1	DVYSVK	2.74383e+07	69953296	5.40878e+07	5.04931e+07
S4R9F5	Uncharacterized protein OS=Petromyzon marinus OX=7757 PE=4 SV=1	SLTDKA	2.23922e+06	1.0061e+07	1.24172e+06	4.51398e+06
S4RMN4	Uncharacterized protein OS=Petromyzon marinus OX=7757 PE=3 SV=1	IDASHESFQ	2.48416e+06	2.61677e+06	3.75463e+06	2.95185e+06
S4RZR3	URB1 ribosome biogenesis homolog OS=Petromyzon marinus OX=7757 PE=4 SV=1	DAIAAS	1.02138e+08	91866480	1.21045e+08	1.05017e+08
S4R9C9	40S ribosomal protein S3a OS=Petromyzon marinus OX=7757 GN=RPS3A PE=3 SV=1	GEGAASTAAKPASGAAG	4.45962e+06	1.42056e+06	50000	1.97673e+06
S4RE79	POP1 homolog, ribonuclease P/MRP subunit OS=Petromyzon marinus OX=7757 GN=POP1 PE=4 SV=1	QAGAGLAG	1.0857e+06	1.85119e+06	4.90898e+06	2.61529e+06
S4RSK1	Uncharacterized protein OS=Petromyzon marinus OX=7757 PE=4 SV=1	DIPVPEVPIL	1.08139e+08	233957328	1.56598e+08	1.66231e+08
S4RNK1	Uncharacterized protein OS=Petromyzon marinus OX=7757 PE=3 SV=1	PLAILEH	742056	2270162	544635	1.18562e+06
S4RXJ5	Carnosine dipeptidase 2 OS=Petromyzon marinus OX=7757 PE=4 SV=1	GGSVHEALG	3.50738e+06	3.94044e+06	3.40602e+06	3.61795e+06
S4S0S5	Beta-actin OS=Petromyzon marinus OX=7757 GN=ACTB PE=2 SV=1	AVFPSIVGRP	1.19233e+06	12106446	2.49602e+06	5.26493e+06
S4RX85	TCTP domain-containing protein OS=Petromyzon marinus OX=7757 PE=3 SV=1	VEGDIDDAVFGGNASA	1.43127e+06	756671	1.53502e+06	1.24099e+06
S4RXJ5	Carnosine dipeptidase 2 OS=Petromyzon marinus OX=7757 PE=4 SV=1	LPPVVLG	1.03131e+07	8394854	1.11931e+07	9.96702e+06
S4R823	Cellular communication network factor 4a OS=Petromyzon marinus OX=7757 PE=3 SV=1	TVESSV	1.5268e+08	129629152	1.33697e+08	1.38669e+08
S4RFU7	Biogenesis of lysosome-related organelles complex 1 subunit 3 OS=Petromyzon marinus OX=7757 PE=3 SV=1	SLTGQGAI	2.20229e+07	16227544	1.71591e+07	1.84698e+07
S4RIM9	Nucleobindin 2b OS=Petromyzon marinus OX=7757 PE=4 SV=1	MDAAQGKDL	2.59501e+06	39494956	2.30155e+07	2.17018e+07
S4RU11	SMYLE_N domain-containing protein OS=Petromyzon marinus OX=7757 PE=4 SV=1	PDGAIP	4.87488e+06	4.49909e+06	5.3621e+06	4.91202e+06
S4RR32	Integrin subunit alpha 6 OS=Petromyzon marinus OX=7757 PE=3 SV=1	EGLASA	1.02138e+08	91866480	1.21045e+08	1.05017e+08
S4RRX4	Sulfotransferase OS=Petromyzon marinus OX=7757 PE=3 SV=1	DNGTFSAMK	50000	6.14222e+06	4.30745e+06	3.49989e+06
S4RA39	Non-lysosomal glucosylceramidase OS=Petromyzon marinus OX=7757 PE=3 SV=1	VEVAIM	50000	45961420	50000	1.53538e+07
S4RU00	SH3 domain-containing protein OS=Petromyzon marinus OX=7757 PE=4 SV=1	LTGAVQ	5.58002e+08	665994496	6.12406e+08	6.12134e+08
P07096	Blood plasma apolipoprotein LAL2 OS=Petromyzon marinus OX=7757 PE=2 SV=1	GDKADGIMTEA	4.18943e+06	4577570	3.82982e+06	4.19894e+06
S4R8V1	Enoyl CoA hydratase 1, peroxisomal OS=Petromyzon marinus OX=7757 PE=3 SV=1	SPVAVQGSK	3.30754e+06	3.71856e+06	3.49677e+06	3.50762e+06
S4RA26	Syndecan domain-containing protein OS=Petromyzon marinus OX=7757 PE=3 SV=1	AVIAGGAVG	2.39224e+07	38822068	3.45935e+07	3.2446e+07
S4R9E5	Uncharacterized protein OS=Petromyzon marinus OX=7757 PE=4 SV=1	GIGVPSDIHE	1.08715e+06	2139003	1.56543e+06	1.59719e+06
S4R5E6	GA binding protein transcription factor subunit beta 2b OS=Petromyzon marinus OX=7757 PE=4 SV=1	PVSSPQI	9.61759e+06	13364253	8.63576e+06	1.05392e+07
S4RXJ5	Carnosine dipeptidase 2 OS=Petromyzon marinus OX=7757 PE=4 SV=1	ATQEQYVQEL	2.48984e+07	24195530	2.23713e+07	2.38217e+07
S4RX51	Cofilin 1 OS=Petromyzon marinus OX=7757 PE=3 SV=1	SSTPEEVK	1.227e+07	13776648	2.03694e+07	1.5472e+07
S4RAU3	Coiled-coil domain containing 9 OS=Petromyzon marinus OX=7757 GN=CCDC9 PE=4 SV=1	PGAGPGATPGPPQ	2.75442e+07	26103510	2.36318e+07	2.57598e+07
S4RVM3	HEAT repeat containing 5B OS=Petromyzon marinus OX=7757 PE=3 SV=1	LDAAAS	1.02138e+08	91866480	1.21045e+08	1.05017e+08
P07096	Blood plasma apolipoprotein LAL2 OS=Petromyzon marinus OX=7757 PE=2 SV=1	PEGVTTHK	2.19053e+06	5271077	2.59812e+06	3.35324e+06
S4RBU8	Galectin OS=Petromyzon marinus OX=7757 PE=4 SV=1	PGGSAP	3.34881e+07	40166311	2.90327e+07	3.4229e+07
S4RKS4	START domain-containing protein OS=Petromyzon marinus OX=7757 PE=4 SV=1	EVAASA	1.02138e+08	91866480	1.21045e+08	1.05017e+08
S4RKX4	Cytoglobin OS=Petromyzon marinus OX=7757 PE=3 SV=1	FTSNPAAQEFF	1.39634e+06	2.14446e+06	1.40135e+06	1.64738e+06
S4R644	Bestrophin homolog OS=Petromyzon marinus OX=7757 GN=BEST1 PE=3 SV=1	VEAGFM	5.83592e+07	3.15304e+07	5.85714e+07	4.9487e+07
S4RWE8	M20_dimer domain-containing protein OS=Petromyzon marinus OX=7757 PE=4 SV=1	GIEGAFA	1.4942e+08	1.41642e+07	1.01216e+08	8.82668e+07
S4RKX4	Cytoglobin OS=Petromyzon marinus OX=7757 PE=3 SV=1	SGSVAPLSAAEK	50000	2.56686e+06	1.05472e+06	1.22386e+06
S4RP83	Malate dehydrogenase OS=Petromyzon marinus OX=7757 PE=3 SV=1	VTGAAGQ	3.05758e+07	3.77683e+07	3.57521e+07	3.46987e+07
S4RI10	Dynactin subunit 1 OS=Petromyzon marinus OX=7757 PE=3 SV=1	APVVPVPTTPLN	50000	3100827	2.53966e+06	1.89683e+06
S4RF60	Uncharacterized protein OS=Petromyzon marinus OX=7757 PE=4 SV=1	KGEPGEP	50000	4.34697e+06	50000	1.48232e+06
P04115	Fibrinogen gamma chain OS=Petromyzon marinus OX=7757 GN=FGG PE=1 SV=1	DEAQIIK	5.37269e+06	2.81553e+06	5.32951e+06	4.50591e+06
S4RHT8	WRN helicase interacting protein 1 OS=Petromyzon marinus OX=7757 PE=4 SV=1	AVGDAAGGP	2.32873e+06	2.08953e+06	2.37482e+06	2.26436e+06
S4RY64	Uncharacterized protein OS=Petromyzon marinus OX=7757 PE=4 SV=1	LSGEGA	1.25846e+07	8885571	1.33308e+07	1.16003e+07
S4RKB9	Sulfatase 1 OS=Petromyzon marinus OX=7757 PE=3 SV=1	AGPGGLVG	4.30401e+07	57033472	6.82479e+07	5.61072e+07
S4S044	Abl interactor 1 OS=Petromyzon marinus OX=7757 PE=3 SV=1	PAPMMGVPPPPPPP	50000	1.27793e+06	1.20264e+06	843523
S4RY66	Alpha-mannosidase OS=Petromyzon marinus OX=7757 PE=3 SV=1	DPSGATMVSK	50000	1.75228e+06	2.38325e+06	1.39518e+06
S4RVZ6	Uncharacterized protein OS=Petromyzon marinus OX=7757 PE=3 SV=1	LVPILQ	1.36306e+08	92439944	1.24802e+08	1.17849e+08
P07096	Blood plasma apolipoprotein LAL2 OS=Petromyzon marinus OX=7757 PE=2 SV=1	ALPEGVTTH	5.48769e+07	113690662	2.69204e+07	6.51627e+07
S4R690	Cleavage and polyadenylation specificity factor subunit 6 OS=Petromyzon marinus OX=7757 PE=3 SV=1	PPQQGPPPPPPPH	50000	1.18625e+06	50000	428749
S4RRF7	Protein Wnt OS=Petromyzon marinus OX=7757 PE=3 SV=1	VLERATREASF	2.39099e+06	4.02151e+06	2.41369e+06	2.94206e+06
S4RWE8	M20_dimer domain-containing protein OS=Petromyzon marinus OX=7757 PE=4 SV=1	DPDVVEDQV	4.57547e+07	51639864	3.60943e+07	4.44963e+07
S4RE50	Uncharacterized protein OS=Petromyzon marinus OX=7757 PE=4 SV=1	GAQQLK	9.93779e+06	3724069	5.40001e+06	6.35396e+06
P07096	Blood plasma apolipoprotein LAL2 OS=Petromyzon marinus OX=7757 PE=2 SV=1	SYGEAVSGDK	1.18596e+07	30396656	1.80259e+07	2.0094e+07
S4R9B3	HYDIN axonemal central pair apparatus protein OS=Petromyzon marinus OX=7757 PE=4 SV=1	APGAAP	7.62053e+07	54413257	3.74424e+07	5.60203e+07
P07096	Blood plasma apolipoprotein LAL2 OS=Petromyzon marinus OX=7757 PE=2 SV=1	EEMAEAANAKL	647822	3.32912e+06	1.03948e+06	1.67214e+06
P07096	Blood plasma apolipoprotein LAL2 OS=Petromyzon marinus OX=7757 PE=2 SV=1	AKLVPILQ	50000	13165540	50000	4.42185e+06
S4RDY2	Non-specific serine/threonine protein kinase OS=Petromyzon marinus OX=7757 PE=3 SV=1	QEASLQVDSHSSLEL	2.61383e+07	27103538	2.83921e+07	2.72113e+07
S4RN02	Uncharacterized protein OS=Petromyzon marinus OX=7757 PE=4 SV=1	ENLAGA	1.10329e+09	1364489600	1.32698e+09	1.26492e+09
S4RPG6	DEP domain-containing protein OS=Petromyzon marinus OX=7757 PE=4 SV=1	IDSLNPL	50000	50000	50000	50000
S4RVY2	Lactamase, beta OS=Petromyzon marinus OX=7757 PE=4 SV=1	INAAAL	1.04518e+07	8.06795e+06	9.09003e+06	9.20325e+06
S4RE65	Uncharacterized protein OS=Petromyzon marinus OX=7757 PE=4 SV=1	EGGLAQ	1.10329e+09	1364489600	1.32698e+09	1.26492e+09
S4RR75	Kelch-like family member 18 OS=Petromyzon marinus OX=7757 PE=4 SV=1	AVGGLN	2.97519e+08	385452544	4.45356e+08	3.76109e+08
S4RGU1	Uncharacterized protein OS=Petromyzon marinus OX=7757 PE=3 SV=1	AVGGLGG	2.97519e+08	385452544	4.45356e+08	3.76109e+08
S4R787	Fibrillar collagen NC1 domain-containing protein OS=Petromyzon marinus OX=7757 PE=4 SV=1	EKGSSGSDGPAGP	5.57877e+06	3.50932e+06	6.82209e+06	5.30339e+06
S4RI52	Serine and arginine rich splicing factor 11 OS=Petromyzon marinus OX=7757 PE=4 SV=1	GGGAVAGEV	1.25333e+07	6935357	1.02699e+07	9.91286e+06
S4RWJ9	Enhancer of mRNA-decapping protein 4 OS=Petromyzon marinus OX=7757 PE=3 SV=1	GAGAAGIAG	1.0857e+06	1.85119e+06	4.90898e+06	2.61529e+06
Q91274	Serum albumin SDS-1 OS=Petromyzon marinus OX=7757 GN=SDS-1 PE=1 SV=1	EVTLLSQK	50000	3.87407e+06	3.1303e+06	2.35146e+06
S4RVM3	HEAT repeat containing 5B OS=Petromyzon marinus OX=7757 PE=3 SV=1	VEQLQK	2.83604e+07	35095008	5.20575e+07	3.85043e+07
S4RBF3	Uncharacterized protein OS=Petromyzon marinus OX=7757 GN=LRRC14B PE=4 SV=1	EVGAFM	1.87922e+07	1.30833e+07	3.859e+07	2.34885e+07
S4S0S5	Beta-actin OS=Petromyzon marinus OX=7757 GN=ACTB PE=2 SV=1	DESGPSIVH	8.25444e+07	105010736	9.50659e+07	9.4207e+07
S4RQI7	Contactin 3b OS=Petromyzon marinus OX=7757 PE=4 SV=1	VEATENESAV	4.76551e+06	5423158	5.21856e+06	5.13574e+06
S4RA00	Uncharacterized protein OS=Petromyzon marinus OX=7757 PE=4 SV=1	PGTGAP	2.04087e+07	3875722	2.09205e+07	1.50683e+07
S4RMN4	Uncharacterized protein OS=Petromyzon marinus OX=7757 PE=3 SV=1	VDVTSGDEKA	1.88413e+06	2.77867e+06	2.5746e+06	2.41247e+06
S4RMK4	RNA binding motif protein 39 OS=Petromyzon marinus OX=7757 GN=RBM39 PE=4 SV=1	GLGTTNPVMPVLNNA	2.53411e+06	925857	50000	1.16999e+06
S4R7X5	5-oxoprolinase, ATP-hydrolysing OS=Petromyzon marinus OX=7757 PE=3 SV=1	TVAGGAGA	50000	2.87758e+06	50000	992528
S4RN33	Acetyl-CoA acyltransferase 2 OS=Petromyzon marinus OX=7757 PE=3 SV=1	LSPESI	4.96376e+07	746367579	3.36485e+07	2.76551e+08
S4S0S5	Beta-actin OS=Petromyzon marinus OX=7757 GN=ACTB PE=2 SV=1	PEEHPVLL	50000	1.09836e+06	50000	399452
S4RP30	Beta-1,4-galactosyltransferase OS=Petromyzon marinus OX=7757 PE=3 SV=1	VDFTKTPTL	50000	2545133	1.4465e+06	1.34721e+06
S4RME3	Uncharacterized protein OS=Petromyzon marinus OX=7757 PE=4 SV=1	AGPGADQRSGPAAGP	1.36212e+06	764257	1.77705e+06	1.30114e+06
S4RHN1	Putative homeodomain transcription factor 2 OS=Petromyzon marinus OX=7757 PE=4 SV=1	TVASAAT	3.68271e+08	156467584	2.90006e+08	2.71581e+08
S4RZ57	Coilin OS=Petromyzon marinus OX=7757 PE=3 SV=1	KEAEPAVGPTPVNVSGRREG	5.48832e+06	50000	7.4741e+06	4.33747e+06
S4RF87	Glyco_trans_2-like domain-containing protein OS=Petromyzon marinus OX=7757 PE=4 SV=1	DPGPGL	2.41669e+07	30751210	3.93155e+07	3.14112e+07
S4RR33	SRY-box transcription factor 10 OS=Petromyzon marinus OX=7757 PE=4 SV=1	GAVGPG	2.2557e+08	186968000	1.51191e+08	1.8791e+08
S4RZG5	Uncharacterized protein OS=Petromyzon marinus OX=7757 PE=3 SV=1	SPVAAEL	6.51536e+06	3543721	6.23669e+06	5.43192e+06
S4S0S5	Beta-actin OS=Petromyzon marinus OX=7757 GN=ACTB PE=2 SV=1	ESGPSIVH	3.7799e+06	4700681	2.88708e+06	3.78922e+06
S4RQ16	Ion_trans domain-containing protein OS=Petromyzon marinus OX=7757 PE=4 SV=1	IPSESI	1.05537e+08	7.60489e+08	8.62144e+07	3.17413e+08
S4RKX4	Cytoglobin OS=Petromyzon marinus OX=7757 PE=3 SV=1	AERLLN	840400	1.60805e+06	1.52157e+06	1.32334e+06
S4RPY6	Uncharacterized protein OS=Petromyzon marinus OX=7757 PE=4 SV=1	LGAGAA	4.03034e+08	250508944	2.7589e+08	3.09811e+08
S4R9A2	Integrator complex subunit 14 OS=Petromyzon marinus OX=7757 PE=3 SV=1	TQLGPIS	9.31256e+06	1.16684e+06	5.06412e+06	5.18117e+06
S4RHT5	Antizyme inhibitor 1 OS=Petromyzon marinus OX=7757 PE=3 SV=1	PGFTPP	4.00748e+07	1.09097e+06	6.30352e+06	1.58231e+07
S4R8N8	Collagen type II alpha 1 chain OS=Petromyzon marinus OX=7757 GN=COL2A1 PE=4 SV=1	GSPGQPGAPGAPGAPGP	50000	50000	50000	50000
S4RDA0	Fibrillar collagen NC1 domain-containing protein OS=Petromyzon marinus OX=7757 PE=4 SV=1	VGAAGPVG	4.30401e+07	57033472	6.82479e+07	5.61072e+07
S4RW74	Uncharacterized protein OS=Petromyzon marinus OX=7757 PE=4 SV=1	PPLPPPPP	3.28351e+06	3231934	3.31119e+06	3.27554e+06
S4RXL8	Aamy domain-containing protein OS=Petromyzon marinus OX=7757 PE=4 SV=1	YSTEDKE	7.98676e+06	6481268	7.46819e+06	7.31207e+06
S4RA74	Isoleucine--tRNA ligase OS=Petromyzon marinus OX=7757 PE=3 SV=1	ATGCQFIGQGP	2.6962e+06	1.41196e+06	2.30245e+06	2.13687e+06
S4RIV6	C2 calcium dependent domain containing 5 OS=Petromyzon marinus OX=7757 PE=4 SV=1	SIPVASL	8.26658e+06	4064813	4.37664e+06	5.56935e+06
S4RA46	Uncharacterized protein OS=Petromyzon marinus OX=7757 PE=4 SV=1	PAEPGAPSP	2.64235e+07	32662976	2.79757e+07	2.90207e+07
S4RMR6	Uncharacterized protein OS=Petromyzon marinus OX=7757 PE=4 SV=1	PLTSLP	1.65506e+07	6.50838e+06	9.37029e+06	1.08097e+07
S4RWE8	M20_dimer domain-containing protein OS=Petromyzon marinus OX=7757 PE=4 SV=1	NIAVPGLY	1.56116e+07	21941836	1.76919e+07	1.84151e+07
S4R4K9	VASP_tetra domain-containing protein OS=Petromyzon marinus OX=7757 PE=4 SV=1	PVPPPP	50000	7.90675e+06	8.1272e+06	5.36132e+06
S4RAE8	Patatin-like phospholipase domain containing 8 OS=Petromyzon marinus OX=7757 PE=4 SV=1	LNQLQNDAH	9.49554e+06	7.30181e+06	8.1649e+06	8.32075e+06
S4RP30	Beta-1,4-galactosyltransferase OS=Petromyzon marinus OX=7757 PE=3 SV=1	FGGVSGL	7.6455e+06	2.91503e+06	3.42011e+06	4.66022e+06
S4RL00	Uncharacterized protein OS=Petromyzon marinus OX=7757 PE=4 SV=1	TLGELQ	5.08202e+06	16969336	4.97697e+06	9.00944e+06
S4S0S5	Beta-actin OS=Petromyzon marinus OX=7757 GN=ACTB PE=2 SV=1	AGFAGD	4.54905e+08	337422560	4.71283e+08	4.21203e+08
S4RVY2	Lactamase, beta OS=Petromyzon marinus OX=7757 PE=4 SV=1	PSAEQGPHLPRG	50000	2.1487e+06	50000	749567
S4RI10	Dynactin subunit 1 OS=Petromyzon marinus OX=7757 PE=3 SV=1	APVVPVP	50000	50000	50000	50000
S4RFJ4	WASP like actin nucleation promoting factor b OS=Petromyzon marinus OX=7757 PE=4 SV=1	PTVGIV	1.37422e+07	14573983	5.49537e+06	1.12705e+07
S4RE61	Uncharacterized protein OS=Petromyzon marinus OX=7757 PE=4 SV=1	ISPSEL	1.26559e+07	728903616	4.82696e+06	2.48795e+08
S4RGE3	Uncharacterized protein OS=Petromyzon marinus OX=7757 PE=4 SV=1	QQQQESLAAQ	4.0612e+06	6.35091e+06	7.40632e+06	5.93948e+06
S4RBK9	Uncharacterized protein OS=Petromyzon marinus OX=7757 PE=4 SV=1	PVLIGA	7.28541e+08	196248886	3.91663e+08	4.38818e+08
S4S067	Aa_trans domain-containing protein OS=Petromyzon marinus OX=7757 PE=4 SV=1	LLNAPVEEH	4.8068e+06	4578012	4.98114e+06	4.78865e+06
S4R4M9	CD151 molecule (Raph blood group) OS=Petromyzon marinus OX=7757 PE=4 SV=1	VTSAVDK	6.56923e+06	8702256	5.32866e+06	6.86672e+06
S4RVZ6	Uncharacterized protein OS=Petromyzon marinus OX=7757 PE=3 SV=1	QDLAGA	1.11289e+09	1375911353	1.33622e+09	1.27501e+09
S4RU11	SMYLE_N domain-containing protein OS=Petromyzon marinus OX=7757 PE=4 SV=1	EELENRDAAL	7.79924e+06	9368293	3.14629e+06	6.77127e+06
S4R690	Cleavage and polyadenylation specificity factor subunit 6 OS=Petromyzon marinus OX=7757 PE=3 SV=1	PQQGPPPPPPPHP	50000	1.18625e+06	50000	428749
S4RRX4	Sulfotransferase OS=Petromyzon marinus OX=7757 PE=3 SV=1	SLAGTSL	9.26186e+06	50000	50000	3.12062e+06
S4RL00	Uncharacterized protein OS=Petromyzon marinus OX=7757 PE=4 SV=1	LSVGAP	5.86257e+07	36139124	4.21262e+07	4.56303e+07
S4RUU5	Myosin motor domain-containing protein OS=Petromyzon marinus OX=7757 PE=3 SV=1	TADLLQ	5.08202e+06	16969336	4.97697e+06	9.00944e+06
P07096	Blood plasma apolipoprotein LAL2 OS=Petromyzon marinus OX=7757 PE=2 SV=1	GEAVSGDKAD	9.98314e+06	8743129	7.97751e+06	8.90126e+06
S4R4V1	Pre-mRNA-splicing factor 18 OS=Petromyzon marinus OX=7757 PE=3 SV=1	NELAAG	1.10329e+09	1364489600	1.32698e+09	1.26492e+09
S4RR09	Uncharacterized protein OS=Petromyzon marinus OX=7757 PE=4 SV=1	AGVGPGIG	1.37336e+08	131247592	1.46117e+08	1.38233e+08
S4RE61	Uncharacterized protein OS=Petromyzon marinus OX=7757 PE=4 SV=1	QVLVLN	1.72433e+07	1.25613e+06	1.08322e+07	9.77722e+06
S4RJK2	Polymerase (DNA-directed), delta interacting protein 3 OS=Petromyzon marinus OX=7757 PE=4 SV=1	GLGGPVAG	4.30401e+07	57033472	6.82479e+07	5.61072e+07
S4RMC9	Uncharacterized protein OS=Petromyzon marinus OX=7757 PE=4 SV=1	APGGPGRPGLRGGGGP	50000	50000	50000	50000
S4R7I9	VPS35 endosomal protein-sorting factor-like OS=Petromyzon marinus OX=7757 PE=3 SV=1	LEGSDPL	1.02707e+06	2.97871e+06	1.49728e+06	1.83435e+06
S4RX94	Uncharacterized protein OS=Petromyzon marinus OX=7757 PE=4 SV=1	PGTAAPEPNLNQA	5.67267e+06	4.07372e+06	1.04455e+06	3.59698e+06
S4RJW5	EH domain-containing protein OS=Petromyzon marinus OX=7757 PE=4 SV=1	APAVAPA	1.60467e+07	10011905	5.57687e+06	1.05451e+07
S4RE18	NOP2/Sun RNA methyltransferase 6 OS=Petromyzon marinus OX=7757 PE=3 SV=1	AQEPHLGGQGLPGAGLDPQ	7.55631e+06	5.76691e+06	5.81117e+06	6.37813e+06
S4RJA9	PEPCK_GTP domain-containing protein OS=Petromyzon marinus OX=7757 PE=4 SV=1	VVPAPGEL	1.24035e+07	50000	50000	4.16784e+06
S4RV91	AT rich interactive domain 2 (ARID, RFX-like) OS=Petromyzon marinus OX=7757 PE=4 SV=1	PGGTAP	2.04087e+07	3875722	2.09205e+07	1.50683e+07
S4S0H9	14_3_3 domain-containing protein OS=Petromyzon marinus OX=7757 PE=3 SV=1	DSLNEDSYK	1.99996e+06	1.92288e+06	2.37891e+06	2.10058e+06
S4R921	Uncharacterized protein OS=Petromyzon marinus OX=7757 PE=3 SV=1	SVPVAA	3.82597e+08	398121952	4.8581e+08	4.22176e+08
S4R908	Uncharacterized protein OS=Petromyzon marinus OX=7757 PE=3 SV=1	LDTKASNL	50000	15453659	1.20484e+07	9.18402e+06
S4RHS6	Myosin X, like 1 OS=Petromyzon marinus OX=7757 PE=3 SV=1	VTAGGAQ	50000	2.87758e+06	50000	992528
S4RAZ0	Uncharacterized protein OS=Petromyzon marinus OX=7757 PE=3 SV=1	IPLVLQ	1.36306e+08	92439944	1.24802e+08	1.17849e+08
S4RKX4	Cytoglobin OS=Petromyzon marinus OX=7757 PE=3 SV=1	FTSNPAA	2.43494e+08	296266240	2.65984e+08	2.68582e+08
S4RBR7	Med12-PQL domain-containing protein OS=Petromyzon marinus OX=7757 PE=4 SV=1	AGAAGASGAP	5.38242e+06	4.85251e+06	5.53507e+06	5.25667e+06
S4R8H4	RRM domain-containing protein OS=Petromyzon marinus OX=7757 PE=4 SV=1	GIGPGIGHG	3.31075e+07	51998600	5.0013e+07	4.50397e+07
S4RF70	Angio-associated, migratory cell protein OS=Petromyzon marinus OX=7757 PE=4 SV=1	PVLLAG	7.01689e+08	1.9004e+08	3.72137e+08	4.21289e+08
S4RJF0	AT rich interactive domain 1B (SWI1-like) OS=Petromyzon marinus OX=7757 PE=4 SV=1	QAAGTAGGP	5.38242e+06	4.85251e+06	5.53507e+06	5.25667e+06
S4RQ19	14_3_3 domain-containing protein OS=Petromyzon marinus OX=7757 PE=3 SV=1	ISSIEQK	2.94677e+07	38783852	4.84235e+07	3.88917e+07
S4RL94	Uncharacterized protein OS=Petromyzon marinus OX=7757 PE=4 SV=1	VQMMTAK	2.20022e+07	5156494	3.60015e+06	1.02529e+07
P07096	Blood plasma apolipoprotein LAL2 OS=Petromyzon marinus OX=7757 PE=2 SV=1	AVSGDKADGIMTEA	50000	50000	50000	50000
S4RMN4	Uncharacterized protein OS=Petromyzon marinus OX=7757 PE=3 SV=1	VAIDASH	4.74602e+07	197744656	1.91385e+08	1.4553e+08
S4RYF8	Gp_dh_N domain-containing protein OS=Petromyzon marinus OX=7757 PE=3 SV=1	VIISAPSA	2.28903e+07	15828046	1.31098e+07	1.72761e+07
S4RLD1	Fibrillar collagen NC1 domain-containing protein OS=Petromyzon marinus OX=7757 PE=4 SV=1	GLEGAPGKDGKPGP	50000	50000	50000	50000
S4RVH3	Tribbles pseudokinase 3 OS=Petromyzon marinus OX=7757 PE=4 SV=1	AAPDPAPPS	2.64235e+07	32662976	2.79757e+07	2.90207e+07
S4RG46	Filamin A OS=Petromyzon marinus OX=7757 PE=3 SV=1	EFVVDTSGAGPG	2.6962e+06	1.41196e+06	2.30245e+06	2.13687e+06
S4RWQ8	Vasohibin 1 OS=Petromyzon marinus OX=7757 PE=4 SV=1	LPAVAM	7.73168e+06	8452333	1.22546e+07	9.47953e+06
Q91274	Serum albumin SDS-1 OS=Petromyzon marinus OX=7757 GN=SDS-1 PE=1 SV=1	DSAVSEVK	4.06633e+07	45441708	5.13167e+07	4.58072e+07
S4RBC4	Kinesin-like protein OS=Petromyzon marinus OX=7757 PE=3 SV=1	VDIAGS	1.75646e+08	151800880	1.68388e+08	1.65278e+08
S4R941	Uncharacterized protein OS=Petromyzon marinus OX=7757 PE=3 SV=1	LDGLGA	8.86839e+06	8406773	1.06563e+07	9.31049e+06
S4RVW3	Zona pellucida sperm-binding protein 3 OS=Petromyzon marinus OX=7757 PE=3 SV=1	VEASVQ	1.26176e+08	109110384	1.30091e+08	1.21793e+08
S4RQB7	Polyribonucleotide 5'-hydroxyl-kinase Clp1 OS=Petromyzon marinus OX=7757 GN=CLP1 PE=3 SV=1	VEASVAG	1.26176e+08	109110384	1.30091e+08	1.21793e+08
S4RXJ5	Carnosine dipeptidase 2 OS=Petromyzon marinus OX=7757 PE=4 SV=1	AYGHLDVQPA	1.01825e+06	2.69326e+06	50000	1.25384e+06
S4RDA0	Fibrillar collagen NC1 domain-containing protein OS=Petromyzon marinus OX=7757 PE=4 SV=1	VGPAGAVGH	1.6629e+06	50000	50000	587633
P07096	Blood plasma apolipoprotein LAL2 OS=Petromyzon marinus OX=7757 PE=2 SV=1	LDDTLK	7.52529e+07	1.23401e+06	5.83571e+06	2.74409e+07
S4RWJ9	Enhancer of mRNA-decapping protein 4 OS=Petromyzon marinus OX=7757 PE=3 SV=1	GASPLAM	8.22113e+06	50000	2.31242e+06	3.52785e+06
S4RG78	Mediator of RNA polymerase II transcription subunit 20 OS=Petromyzon marinus OX=7757 GN=MED20 PE=3 SV=1	PTAGAGRADGATGGAA	50000	50000	50000	50000
S4RV91	AT rich interactive domain 2 (ARID, RFX-like) OS=Petromyzon marinus OX=7757 PE=4 SV=1	VAAAVG	3.3613e+08	172178832	2.60392e+08	2.56234e+08
S4RKW9	Protein phosphatase 2 scaffold subunit Aalpha OS=Petromyzon marinus OX=7757 PE=4 SV=1	VGGPEY	2.46914e+07	21943812	50000	1.55617e+07
S4RW90	MLLT10 histone lysine methyltransferase DOT1L cofactor OS=Petromyzon marinus OX=7757 PE=4 SV=1	LGGTPVP	5.50948e+06	15462037	1.13616e+07	1.07777e+07
S4RFB5	N-acetylglucosaminidase, alpha OS=Petromyzon marinus OX=7757 PE=4 SV=1	LTADLAG	5.08202e+06	16969336	4.97697e+06	9.00944e+06
S4RD72	H15 domain-containing protein OS=Petromyzon marinus OX=7757 PE=3 SV=1	PDPPASK	2.60635e+08	100144904	2.03745e+08	1.88175e+08
S4RT64	PACT_coil_coil domain-containing protein OS=Petromyzon marinus OX=7757 PE=4 SV=1	QAAPPSQ	50000	34454000	50000	11518000
S4R9V8	RAB1A, member RAS oncogene family a OS=Petromyzon marinus OX=7757 PE=4 SV=1	MGPGATQAGAGK	50000	842414	6.85605e+06	2.58282e+06
S4RV91	AT rich interactive domain 2 (ARID, RFX-like) OS=Petromyzon marinus OX=7757 PE=4 SV=1	TPGVQPAG	3.22598e+06	5.49931e+06	4.40778e+06	4.37769e+06
S4RMM7	WW domain-containing protein OS=Petromyzon marinus OX=7757 PE=4 SV=1	EIGAGVA	2.15443e+07	24323098	2.64604e+07	2.41093e+07
S4RGE5	Uncharacterized protein OS=Petromyzon marinus OX=7757 PE=4 SV=1	VSAGPAGVG	1.61096e+06	1.26158e+06	1.77617e+06	1.54957e+06
S4RXJ5	Carnosine dipeptidase 2 OS=Petromyzon marinus OX=7757 PE=4 SV=1	SVGVPALS	8.74869e+06	945993	7.10876e+06	5.60115e+06
S4RB55	Oxidative stress induced growth inhibitor 1 OS=Petromyzon marinus OX=7757 PE=4 SV=1	SPSASPL	1.0524e+07	18973248	1.18274e+07	1.37749e+07
S4RTR5	AF4/FMR2 family, member 2 OS=Petromyzon marinus OX=7757 PE=3 SV=1	APGSAP	2.04087e+07	3875722	2.09205e+07	1.50683e+07
S4RDV2	Heat shock protein 90, alpha (cytosolic), class A member 1, tandem duplicate 2 OS=Petromyzon marinus OX=7757 PE=3 SV=1	INPEHPIVETL	50000	1.59784e+06	50000	565946
S4R9L7	Calponin-homology (CH) domain-containing protein OS=Petromyzon marinus OX=7757 PE=3 SV=1	DARPPVDNA	50000	50000	50000	50000
S4R7K3	Thioredoxin related transmembrane protein 3 OS=Petromyzon marinus OX=7757 PE=4 SV=1	VGGESPL	1.0524e+07	18973248	1.18274e+07	1.37749e+07
S4RXF9	Uncharacterized protein OS=Petromyzon marinus OX=7757 PE=3 SV=1	LGTAGAP	6.94408e+07	60797060	6.57498e+07	6.53292e+07
S4RW74	Uncharacterized protein OS=Petromyzon marinus OX=7757 PE=4 SV=1	PLPPPPPP	3.28351e+06	3231934	3.31119e+06	3.27554e+06
S4RP65	WD repeat domain 77 OS=Petromyzon marinus OX=7757 PE=4 SV=1	SAGVQTEAGVADAL	50000	50000	50000	50000
S4RRX4	Sulfotransferase OS=Petromyzon marinus OX=7757 PE=3 SV=1	TFLGLG	2.16048e+07	24674198	2.85528e+07	2.49439e+07
S4RTE5	Phosphoinositide phospholipase C OS=Petromyzon marinus OX=7757 GN=PLCB1 PE=4 SV=1	TVEQIKQ	1.1254e+08	348043824	3.68018e+08	2.76201e+08
S4RL24	Cytoglobin OS=Petromyzon marinus OX=7757 PE=3 SV=1	SNYETSGVDIL	4.68373e+06	7.52312e+06	7.96963e+06	6.72549e+06
S4R7M9	40S ribosomal protein S19 OS=Petromyzon marinus OX=7757 PE=3 SV=1	MVEKDPTGG	50000	3389881	50000	1.16329e+06
S4RKW9	Protein phosphatase 2 scaffold subunit Aalpha OS=Petromyzon marinus OX=7757 PE=4 SV=1	GGDQDIDVK	2.74015e+06	3930448	2.9075e+06	3.1927e+06
S4R4X6	Centrosomal protein 104 OS=Petromyzon marinus OX=7757 GN=CEP104 PE=4 SV=1	KGGGAAKSGGAGVKA	50000	2.23316e+06	50000	777720
S4RJT3	Peptidase S1 domain-containing protein OS=Petromyzon marinus OX=7757 PE=4 SV=1	VTGGDLP	1.47414e+07	2.26355e+07	1.55875e+07	1.76548e+07
S4RSR8	Plexin_cytopl domain-containing protein OS=Petromyzon marinus OX=7757 PE=4 SV=1	VGGVEF	2.32747e+08	238407590	2.94648e+08	2.55268e+08
S4REX8	Talin 2 OS=Petromyzon marinus OX=7757 GN=TLN2 PE=4 SV=1	QAVQQAGNSLD	4.0612e+06	6.35091e+06	7.40632e+06	5.93948e+06
S4R4W7	E3 ubiquitin-protein ligase OS=Petromyzon marinus OX=7757 PE=4 SV=1	TAPAVSPAHASGVD	50000	50000	50000	50000
S4RU75	Ribitol-5-phosphate transferase OS=Petromyzon marinus OX=7757 GN=FKRP PE=3 SV=1	QTRLDTL	2.24892e+06	2.64543e+06	2.29949e+06	2.39795e+06
S4RWE8	M20_dimer domain-containing protein OS=Petromyzon marinus OX=7757 PE=4 SV=1	HGIEGAFA	50000	5.54104e+06	3.21873e+06	2.93659e+06
S4RKQ4	Uncharacterized protein OS=Petromyzon marinus OX=7757 PE=4 SV=1	LTGAGAL	50000	1.27827e+06	2.62399e+06	1.31742e+06
S4RXF5	Aspartyl-tRNA synthetase 2, mitochondrial OS=Petromyzon marinus OX=7757 PE=3 SV=1	LQAALAGK	5.74669e+06	7053638	8.08694e+06	6.96242e+06
S4RK82	Synapsin-1 OS=Petromyzon marinus OX=7757 GN=SYN2 PE=3 SV=1	TGAGVGPA	2.81907e+08	180663232	1.8235e+08	2.14974e+08
S4R6X7	Nucleoporin 62 like OS=Petromyzon marinus OX=7757 PE=3 SV=1	APTAAAPGA	3.22598e+06	5.49931e+06	4.40778e+06	4.37769e+06
P07096	Blood plasma apolipoprotein LAL2 OS=Petromyzon marinus OX=7757 PE=2 SV=1	VPILQAAK	7.29268e+06	6659507	4.73046e+06	6.22755e+06
S4RR19	Superoxide dismutase copper chaperone OS=Petromyzon marinus OX=7757 PE=3 SV=1	GAVLGV	2.4387e+07	20064692	2.43836e+07	2.29451e+07
S4RIP9	78 kDa glucose-regulated protein OS=Petromyzon marinus OX=7757 PE=3 SV=1	GINPDEAVA	3.32105e+06	4803300	6.61399e+06	4.91278e+06
S4RLU2	Dihydrolipoyl dehydrogenase OS=Petromyzon marinus OX=7757 PE=3 SV=1	AGVLGV	2.4387e+07	20064692	2.43836e+07	2.29451e+07
S4RDF5	Uncharacterized protein OS=Petromyzon marinus OX=7757 PE=4 SV=1	PAATAAAGPVGGGAGG	50000	50000	50000	50000
S4R787	Fibrillar collagen NC1 domain-containing protein OS=Petromyzon marinus OX=7757 PE=4 SV=1	PGGAGP	1.00956e+07	3318970	8.90778e+06	7.44077e+06
S4RWI7	Fibrillar collagen NC1 domain-containing protein OS=Petromyzon marinus OX=7757 PE=4 SV=1	GPSGPRGLSGPTGPP	5.81338e+06	50000	4.63096e+06	3.49811e+06
S4R7Q8	Claudin 19 OS=Petromyzon marinus OX=7757 PE=3 SV=1	GPPSSTGSAQK	50000	50000	50000	50000
S4RS16	THO complex subunit 2 OS=Petromyzon marinus OX=7757 PE=3 SV=1	SITDQVLLPSLSLM	2.44728e+06	50000	1.51066e+06	1.33598e+06
P07096	Blood plasma apolipoprotein LAL2 OS=Petromyzon marinus OX=7757 PE=2 SV=1	KLVPILQ	50000	50000	50000	50000
S4RWI7	Fibrillar collagen NC1 domain-containing protein OS=Petromyzon marinus OX=7757 PE=4 SV=1	PGERGETGPP	2.37418e+06	6.21762e+06	9.17145e+06	5.92108e+06
S4R6A1	Solute carrier family 12 member 2 OS=Petromyzon marinus OX=7757 GN=SLC12A2 PE=3 SV=1	VSGFGP	5.36412e+06	7.80612e+06	7.47903e+06	6.88309e+06
S4RP83	Malate dehydrogenase OS=Petromyzon marinus OX=7757 PE=3 SV=1	VVGNPA	50000	14837530	1.43879e+07	9.75848e+06
S4RBC9	Annexin OS=Petromyzon marinus OX=7757 GN=ANXA7 PE=3 SV=1	APAAGGYPPN	1.79334e+06	1.34472e+06	50000	1.06269e+06
S4RR82	FERM domain-containing protein OS=Petromyzon marinus OX=7757 PE=4 SV=1	PGAGGP	3.18048e+07	3.4273e+07	2.5845e+07	3.06409e+07
S4RB70	Uncharacterized protein OS=Petromyzon marinus OX=7757 PE=3 SV=1	GIPVPVP	50000	50000	50000	50000
S4RLD1	Fibrillar collagen NC1 domain-containing protein OS=Petromyzon marinus OX=7757 PE=4 SV=1	LGDPGI	50000	3.43593e+06	5.18613e+06	2.89069e+06
S4RBR0	Uncharacterized protein OS=Petromyzon marinus OX=7757 PE=4 SV=1	VTGTPTL	5.13986e+06	5.84012e+06	5.43156e+06	5.47051e+06
S4RMD0	Uncharacterized protein OS=Petromyzon marinus OX=7757 PE=4 SV=1	QVAEASMESLQQ	50000	50000	50000	50000
S4RM94	Alpha-mann_mid domain-containing protein OS=Petromyzon marinus OX=7757 PE=3 SV=1	PGAGPP	3.38191e+07	1.36709e+07	1.83852e+07	2.19584e+07
S4RW93	TACC_C domain-containing protein OS=Petromyzon marinus OX=7757 PE=3 SV=1	KSLSELF	1.43083e+07	31386360	1.888e+07	2.15249e+07
S4RLC1	DNA replication licensing factor MCM7 OS=Petromyzon marinus OX=7757 GN=MCM7 PE=3 SV=1	TLEGGAL	1.84941e+07	8472147	1.74822e+07	1.48161e+07
P07096	Blood plasma apolipoprotein LAL2 OS=Petromyzon marinus OX=7757 PE=2 SV=1	LETALERL	50000	50000	50000	50000
S4RTX6	MoCF_biosynth domain-containing protein OS=Petromyzon marinus OX=7757 PE=3 SV=1	PIPSGADAVIP	50000	50000	8.28646e+06	2.79549e+06
S4RBZ3	Uncharacterized protein OS=Petromyzon marinus OX=7757 PE=4 SV=1	TVTPAL	6.46189e+07	60960832	5.39714e+07	5.98504e+07
S4RHG6	NYD-SP28_assoc domain-containing protein OS=Petromyzon marinus OX=7757 PE=4 SV=1	TTPGGL	7.35233e+08	495069572	5.08435e+08	5.79579e+08
S4RYF8	Gp_dh_N domain-containing protein OS=Petromyzon marinus OX=7757 PE=3 SV=1	QNIIPASTGAAK	50000	1.55957e+06	50000	553189
S4RMN4	Uncharacterized protein OS=Petromyzon marinus OX=7757 PE=3 SV=1	VGPVSVAIDASH	2.91389e+06	1.57998e+06	3.55072e+06	2.68153e+06
S4RMI1	DNA polymerase zeta catalytic subunit OS=Petromyzon marinus OX=7757 PE=3 SV=1	DAGLPAR	1.23743e+07	29981420	6.26199e+06	1.62059e+07
S4RN42	Fraser extracellular matrix complex subunit 1 OS=Petromyzon marinus OX=7757 PE=3 SV=1	ESLGAG	6.47446e+07	50617972	3.85801e+07	5.13142e+07
S4RQ19	14_3_3 domain-containing protein OS=Petromyzon marinus OX=7757 PE=3 SV=1	DEMVEVM	6.01825e+06	5.35115e+06	4.89612e+06	5.42184e+06
S4RFU9	SH3 domain-containing protein OS=Petromyzon marinus OX=7757 PE=4 SV=1	GVAENAGKKQQQQQ	3.01714e+06	50000	1.88654e+06	1.65123e+06
S4RU00	SH3 domain-containing protein OS=Petromyzon marinus OX=7757 PE=4 SV=1	ASLTGA	4.07067e+07	87714320	8.27367e+07	7.03859e+07
S4RJ68	Uncharacterized protein OS=Petromyzon marinus OX=7757 PE=3 SV=1	SALTGA	4.07067e+07	87714320	8.27367e+07	7.03859e+07
S4RUY1	GH18 domain-containing protein OS=Petromyzon marinus OX=7757 PE=4 SV=1	PARPGAVA	7.96613e+06	30907662	2.43218e+07	2.10652e+07
S4R528	Uncharacterized protein OS=Petromyzon marinus OX=7757 PE=3 SV=1	NLTGILGACGPN	3.01195e+06	5062529	2.00049e+06	3.35832e+06
S4RI80	Monoglyceride lipase OS=Petromyzon marinus OX=7757 PE=4 SV=1	SPPPPPAIDAPV	2.33463e+06	2.41246e+06	3.00842e+06	2.58517e+06
S4R4Q0	Golgi reassembly stacking protein 2 OS=Petromyzon marinus OX=7757 PE=3 SV=1	AAGLPA	2.6571e+06	3.10857e+06	3.71049e+06	3.15872e+06
S4RMN4	Uncharacterized protein OS=Petromyzon marinus OX=7757 PE=3 SV=1	TTGALEGQH	4.01732e+06	9871048	8.00429e+06	7.29755e+06
S4R9H3	Cystathionine gamma-lyase OS=Petromyzon marinus OX=7757 PE=3 SV=1	AVVPPISMA	3.88317e+06	3.87126e+06	3.1808e+06	3.64508e+06
S4RXJ0	Xylosyltransferase 1 OS=Petromyzon marinus OX=7757 PE=3 SV=1	WSDEVA	3.21941e+07	1.97841e+06	5.33171e+06	1.31681e+07
S4S0J3	Immunoglobulin superfamily containing leucine-rich repeat 2 OS=Petromyzon marinus OX=7757 PE=4 SV=1	IPLIGA	3.43074e+06	2555292	3.90851e+06	3.29818e+06
S4RD50	Uncharacterized protein OS=Petromyzon marinus OX=7757 PE=3 SV=1	TGPAAAADDSTPPGGP	50000	50000	1.83511e+06	645037
S4RXJ5	Carnosine dipeptidase 2 OS=Petromyzon marinus OX=7757 PE=4 SV=1	VGVPAL	2.32566e+08	184067626	1.44044e+08	1.86893e+08
S4RDS1	SCY1 like pseudokinase 2 OS=Petromyzon marinus OX=7757 GN=SCYL2 PE=4 SV=1	GPPSMGSLAIGQQQPA	50000	50000	50000	50000
S4RHT6	LIM zinc-binding domain-containing protein OS=Petromyzon marinus OX=7757 PE=4 SV=1	QAQAPAYH	50000	50000	50000	50000
S4RXQ4	3-hydroxy-3-methylglutaryl coenzyme A reductase OS=Petromyzon marinus OX=7757 PE=3 SV=1	IGVGTM	8.88319e+06	7.45284e+06	8.31563e+06	8.21722e+06
S4R860	Biotinidase OS=Petromyzon marinus OX=7757 PE=3 SV=1	DAGERFLTATATEHGL	50000	50000	50000	50000
S4RCX5	Diacylglycerol kinase OS=Petromyzon marinus OX=7757 PE=3 SV=1	MFYAGAAFSDFLQRSS	50000	50000	50000	50000
S4RP32	PHD-type domain-containing protein OS=Petromyzon marinus OX=7757 PE=4 SV=1	GASSPAIP	4.19469e+06	4346145	4.10343e+06	4.21476e+06
S4RRM5	DNA topoisomerase 2 OS=Petromyzon marinus OX=7757 PE=3 SV=1	PALPAPR	2.10311e+06	23176464	1.73318e+07	1.42038e+07
S4RN61	von Willebrand factor A domain containing 2 OS=Petromyzon marinus OX=7757 PE=4 SV=1	VPSVAA	3.82597e+08	398121952	4.8581e+08	4.22176e+08
S4RVJ2	Leucine rich repeat containing G protein-coupled receptor 6 OS=Petromyzon marinus OX=7757 PE=4 SV=1	VAVAAAVA	2.11023e+07	16587689	2.72461e+07	2.16454e+07
S4RI52	Serine and arginine rich splicing factor 11 OS=Petromyzon marinus OX=7757 PE=4 SV=1	VAPAATT	3.89188e+07	56988236	1.00034e+08	6.53136e+07
S4RW65	Sema domain-containing protein OS=Petromyzon marinus OX=7757 PE=4 SV=1	AAGAAP	1.10469e+07	13362134	1.29776e+07	1.24622e+07
S4RFL7	SET binding factor 1 OS=Petromyzon marinus OX=7757 PE=3 SV=1	GTPSLGA	9.44512e+06	13801878	9.326e+06	1.08577e+07
S4RY97	Rho guanine nucleotide exchange factor 17 OS=Petromyzon marinus OX=7757 GN=ARHGEF17 PE=4 SV=1	ASPSLGA	9.44512e+06	13801878	9.326e+06	1.08577e+07
S4REC5	Uncharacterized protein OS=Petromyzon marinus OX=7757 PE=4 SV=1	GPLGPQ	8.92463e+07	98793624	9.54602e+07	9.45e+07
S4R4C5	Uncharacterized protein OS=Petromyzon marinus OX=7757 PE=4 SV=1	GPIGPAG	8.92463e+07	98793624	9.54602e+07	9.45e+07
S4R7X5	5-oxoprolinase, ATP-hydrolysing OS=Petromyzon marinus OX=7757 PE=3 SV=1	ADLGGL	1.07367e+07	50000	50000	3.61224e+06
S4RZB5	Ryanodine receptor 2b (cardiac) OS=Petromyzon marinus OX=7757 GN=RYR2 PE=4 SV=1	LPGVGI	7.56275e+07	2.66625e+08	8.04492e+07	1.409e+08
S4R5A2	SPG7 matrix AAA peptidase subunit, paraplegin OS=Petromyzon marinus OX=7757 PE=3 SV=1	EVASVQ	1.26176e+08	109110384	1.30091e+08	1.21793e+08
S4S0S5	Beta-actin OS=Petromyzon marinus OX=7757 GN=ACTB PE=2 SV=1	LVVDNGSG	8.83793e+06	9875681	1.1387e+07	1.00335e+07
S4R7U4	Uncharacterized protein OS=Petromyzon marinus OX=7757 PE=4 SV=1	LSDASF	3.3962e+07	91790488	1.70684e+08	9.88122e+07
S4RQQ1	X-ray repair cross complementing 2 OS=Petromyzon marinus OX=7757 PE=4 SV=1	VEAGGL	7.20965e+08	485459808	5.08435e+08	5.7162e+08
S4RUF5	Uncharacterized protein OS=Petromyzon marinus OX=7757 PE=4 SV=1	QEGSILS	2.22623e+08	214800832	2.29252e+08	2.22225e+08
S4R800	Eukaryotic translation elongation factor 2, like 2 OS=Petromyzon marinus OX=7757 PE=3 SV=1	LPVNES	1.92249e+07	20226464	2.19974e+07	2.04829e+07
S4RH70	DUF1081 domain-containing protein OS=Petromyzon marinus OX=7757 PE=4 SV=1	TPALSL	1.12374e+07	11523772	2.18843e+07	1.48818e+07
P07095	Blood plasma apolipoprotein LAL1 OS=Petromyzon marinus OX=7757 PE=2 SV=1	TDTVAVL	1.07064e+08	3.89299e+07	4.31254e+07	6.30398e+07
S4RD10	Peptidase M12B domain-containing protein OS=Petromyzon marinus OX=7757 PE=4 SV=1	AGAAAP	4.57164e+06	6093474	4.06608e+06	4.9104e+06
S4R4Q5	Tetratricopeptide repeat protein 30 OS=Petromyzon marinus OX=7757 PE=3 SV=1	ALVEAFN	3.74902e+07	18109942	4.93741e+07	3.49914e+07
S4R9B3	HYDIN axonemal central pair apparatus protein OS=Petromyzon marinus OX=7757 PE=4 SV=1	AAAAGVP	8.61532e+07	82432848	1.12753e+08	9.37795e+07
P07096	Blood plasma apolipoprotein LAL2 OS=Petromyzon marinus OX=7757 PE=2 SV=1	GIMTEA	5.26116e+08	793988736	7.87377e+08	7.02494e+08
S4R771	Receptor protein serine/threonine kinase OS=Petromyzon marinus OX=7757 PE=3 SV=1	DGAIDL	1.09166e+08	100364560	9.80005e+07	1.0251e+08
S4RGS8	Glucose-6-phosphate isomerase OS=Petromyzon marinus OX=7757 PE=3 SV=1	DPAAVAK	50000	5089899	7.4262e+06	4.1887e+06
S4REC5	Uncharacterized protein OS=Petromyzon marinus OX=7757 PE=4 SV=1	PGLGGP	1.57102e+07	1.71173e+07	1.7238e+07	1.66885e+07
S4RZC7	Thioredoxin related transmembrane protein 3 OS=Petromyzon marinus OX=7757 PE=4 SV=1	LSTPAI	6.46189e+07	60960832	5.39714e+07	5.98504e+07
S4RL70	5'-nucleotidase, cytosolic IA OS=Petromyzon marinus OX=7757 GN=NT5C1A PE=4 SV=1	PGAGVQV	9.42955e+07	74214120	7.78693e+07	8.21263e+07
S4RJW5	EH domain-containing protein OS=Petromyzon marinus OX=7757 PE=4 SV=1	PIASIP	2.96729e+07	23664362	3.12737e+07	2.82036e+07
S4R8B4	Mitochondrial ribosomal protein L2 OS=Petromyzon marinus OX=7757 PE=4 SV=1	VEGTAI	8.3908e+08	4.84454e+08	1.25284e+09	8.58793e+08
S4RRR4	BAT2_N domain-containing protein OS=Petromyzon marinus OX=7757 PE=4 SV=1	TAPSPP	5.15542e+06	4.46736e+06	5.15257e+06	4.92512e+06
S4RTN3	Dual-specificity kinase OS=Petromyzon marinus OX=7757 PE=3 SV=1	TGVAGGF	50000	5.91335e+06	1.25613e+06	2.40649e+06
S4RWH0	VWFA domain-containing protein OS=Petromyzon marinus OX=7757 PE=4 SV=1	PGSTGP	1.53004e+07	11261073	9.8162e+06	1.21259e+07
S4RYT0	Exosome component 7 OS=Petromyzon marinus OX=7757 PE=4 SV=1	VTAAGAI	1.06108e+07	4.26232e+06	8.2865e+06	7.71986e+06
S4RMN4	Uncharacterized protein OS=Petromyzon marinus OX=7757 PE=3 SV=1	VGQLVSLS	50000	10888718	50000	3662906
S4RJT7	Uncharacterized protein OS=Petromyzon marinus OX=7757 PE=4 SV=1	LGEAPP	4.02845e+06	3.13718e+06	50000	2.40521e+06
S4R8U5	E3 ubiquitin-protein ligase OS=Petromyzon marinus OX=7757 PE=3 SV=1	TAAAPPAAG	3.22598e+06	5.49931e+06	4.40778e+06	4.37769e+06
S4RDC3	Si:ch211-163l21.8 OS=Petromyzon marinus OX=7757 PE=3 SV=1	TESVAG	2.7556e+07	19368938	2.67131e+07	2.4546e+07
S4R995	Toll like receptor 3 OS=Petromyzon marinus OX=7757 PE=3 SV=1	VPQPSL	8.14046e+06	6.14296e+06	7.88573e+06	7.38972e+06
S4RQI1	Uncharacterized protein OS=Petromyzon marinus OX=7757 PE=4 SV=1	IGGINIE	2.84026e+06	50000	1.4983e+06	1.46285e+06
S4RDD4	Oxidation resistance 1b OS=Petromyzon marinus OX=7757 PE=3 SV=1	LVIPADV	7.35108e+06	4302744	6.97229e+06	6.2087e+06
S4RKW0	Uncharacterized protein OS=Petromyzon marinus OX=7757 PE=3 SV=1	ITGGGP	6.03458e+07	48164396	4.54585e+07	5.13229e+07
S4RPV5	Uncharacterized protein OS=Petromyzon marinus OX=7757 PE=4 SV=1	SLQEVVVGS	6.13584e+06	6.01972e+06	6.63415e+06	6.26323e+06
S4RR32	Integrin subunit alpha 6 OS=Petromyzon marinus OX=7757 PE=3 SV=1	EVGSAQ	9.02086e+06	7.43977e+06	7.00809e+06	7.82291e+06
S4RDK2	Ferrochelatase OS=Petromyzon marinus OX=7757 PE=3 SV=1	AAPAAVAA	2.91196e+07	28186616	4.37224e+07	3.36762e+07
S4RH67	Uncharacterized protein OS=Petromyzon marinus OX=7757 PE=4 SV=1	KEGIPD	4.21736e+06	3.66228e+06	3.76007e+06	3.8799e+06
S4RKX4	Cytoglobin OS=Petromyzon marinus OX=7757 PE=3 SV=1	TSGVDIL	4.4655e+07	1.5119e+06	2.63519e+07	2.41729e+07
P09967	Globin-1 OS=Petromyzon marinus OX=7757 PE=1 SV=2	STGVDIL	4.4655e+07	1.5119e+06	2.63519e+07	2.41729e+07
S4RHP3	VWFD domain-containing protein OS=Petromyzon marinus OX=7757 PE=4 SV=1	TTPGAV	7.10228e+08	485459808	5.08435e+08	5.68041e+08
S4RYD0	Prolyl 4-hydroxylase, beta polypeptide OS=Petromyzon marinus OX=7757 PE=4 SV=1	SNELPL	50000	50000	2.57465e+06	891550
S4RF69	Uncharacterized protein OS=Petromyzon marinus OX=7757 PE=4 SV=1	LDGAVAS	1.90331e+07	11601236	1.22859e+07	1.43067e+07
S4RJD6	Histone H2A OS=Petromyzon marinus OX=7757 PE=3 SV=1	VGAGAPV	2.17415e+07	14739037	1.51911e+07	1.72239e+07
S4RMC7	Uncharacterized protein OS=Petromyzon marinus OX=7757 PE=4 SV=1	GATLGI	50000	13588651	1.19654e+07	8.53468e+06
S4REW7	Strawberry notch homolog 2a OS=Petromyzon marinus OX=7757 PE=3 SV=1	LESLGAL	2.19767e+07	45845052	3.29502e+07	3.35906e+07
S4RJK2	Polymerase (DNA-directed), delta interacting protein 3 OS=Petromyzon marinus OX=7757 PE=4 SV=1	VGSAPA	3.68768e+07	34268192	2.73252e+07	3.28234e+07
S4REB7	Insulin like growth factor 2 mRNA binding protein 3 OS=Petromyzon marinus OX=7757 PE=3 SV=1	PAVAQPAA	3.4338e+06	4.28494e+06	4.35018e+06	4.02297e+06
S4RAN3	PCI domain-containing protein OS=Petromyzon marinus OX=7757 PE=3 SV=1	AAAVEF	2.32747e+08	238407590	2.94648e+08	2.55268e+08
S4RP36	AAA_5 domain-containing protein OS=Petromyzon marinus OX=7757 PE=4 SV=1	APLDVI	1.59507e+07	10893789	1.47739e+07	1.38728e+07
S4RWF6	Aminoacyl tRNA synthetase complex interacting multifunctional protein 1a OS=Petromyzon marinus OX=7757 PE=4 SV=1	VTPPSK	5.0966e+06	4901250	5.08658e+06	5.02814e+06
S4R4G9	Uncharacterized protein OS=Petromyzon marinus OX=7757 PE=3 SV=1	LEADGPGIP	1.83487e+07	18818320	2.45108e+07	2.05592e+07
D0PQI0	Paired box 1a OS=Petromyzon marinus OX=7757 GN=Pax1/9b PE=2 SV=1	VAAAPGA	1.2748e+07	10722968	1.03221e+07	1.12643e+07
S4RN85	Uncharacterized protein OS=Petromyzon marinus OX=7757 PE=4 SV=1	VAGLGV	1.26196e+08	9.94027e+07	9.33977e+07	1.06332e+08
S4S0S5	Beta-actin OS=Petromyzon marinus OX=7757 GN=ACTB PE=2 SV=1	EAPLNP	50000	6.83331e+06	6.97934e+06	4.62088e+06
S4RSC9	Zgc:136930 OS=Petromyzon marinus OX=7757 PE=4 SV=1	ISGGAP	1.97464e+07	10767713	50000	1.0188e+07
S4R4W7	E3 ubiquitin-protein ligase OS=Petromyzon marinus OX=7757 PE=4 SV=1	EGAASI	7.33382e+07	69649950	9.5109e+07	7.93657e+07
S4RZR8	Uncharacterized protein OS=Petromyzon marinus OX=7757 PE=4 SV=1	LSAGGP	5.67621e+07	42148725	4.4265e+07	4.77253e+07
S4RN98	Uncharacterized protein OS=Petromyzon marinus OX=7757 PE=4 SV=1	TPPPPPP	4.81509e+06	5142234	4.26442e+06	4.74058e+06
S4RNX8	26S proteasome non-ATPase regulatory subunit 1 OS=Petromyzon marinus OX=7757 PE=3 SV=1	AGTVPAAT	4.60344e+06	13870386	1.43809e+07	1.09516e+07
S4RMN4	Uncharacterized protein OS=Petromyzon marinus OX=7757 PE=3 SV=1	VGPVSVA	5.46606e+08	625897408	6.01985e+08	5.91496e+08
P07096	Blood plasma apolipoprotein LAL2 OS=Petromyzon marinus OX=7757 PE=2 SV=1	LPEGVTT	3.00642e+08	177950880	2.10912e+08	2.29835e+08
S4RW78	C3 and PZP like alpha-2-macroglobulin domain containing 8 OS=Petromyzon marinus OX=7757 PE=3 SV=1	GLGLAP	7.29538e+06	13735443	4.13224e+06	8.38769e+06
S4RGR5	Fructose-bisphosphate aldolase OS=Petromyzon marinus OX=7757 PE=3 SV=1	AAGESL	7.33382e+07	46070464	4.90558e+07	5.61548e+07
S4RIP9	78 kDa glucose-regulated protein OS=Petromyzon marinus OX=7757 PE=3 SV=1	LIGDAA	3.01663e+07	28536056	2.93947e+07	2.93657e+07
S4RRN3	PCI domain-containing protein OS=Petromyzon marinus OX=7757 PE=4 SV=1	AAPVAAAA	2.91196e+07	28186616	4.37224e+07	3.36762e+07
S4RNB1	Histone H3 OS=Petromyzon marinus OX=7757 PE=3 SV=1	QSAAIGA	1.24763e+08	100041016	1.11971e+08	1.12258e+08
S4RTE5	Phosphoinositide phospholipase C OS=Petromyzon marinus OX=7757 GN=PLCB1 PE=4 SV=1	LTVEQL	2.19767e+07	45845052	3.29502e+07	3.35906e+07
S4RZ84	60S acidic ribosomal protein P2 OS=Petromyzon marinus OX=7757 PE=3 SV=1	TAGAPAAA	2.81907e+08	180663232	1.8235e+08	2.14974e+08
S4RBJ2	Uncharacterized protein OS=Petromyzon marinus OX=7757 PE=4 SV=1	VGSVTEI	4.4655e+07	1.5119e+06	2.63519e+07	2.41729e+07
S4RCR4	Homeodomain interacting protein kinase 2 OS=Petromyzon marinus OX=7757 PE=4 SV=1	PSAGGP	3.85566e+06	4201652	5.14928e+06	4.4022e+06
S4RMI9	Uncharacterized protein OS=Petromyzon marinus OX=7757 PE=4 SV=1	DIGLGDL	7.6676e+06	3841968	9.02769e+06	6.84575e+06
S4R7T6	Uncharacterized protein OS=Petromyzon marinus OX=7757 PE=4 SV=1	LDADIQ	5.23772e+08	573269632	6.91403e+08	5.96148e+08
S4RIP1	Catenin beta 1 OS=Petromyzon marinus OX=7757 GN=CTNNB1 PE=3 SV=1	LASGGP	4.42369e+07	31801418	3.05555e+07	3.55313e+07
S4R4C5	Uncharacterized protein OS=Petromyzon marinus OX=7757 PE=4 SV=1	PGELGP	5.15542e+06	4.46736e+06	5.15257e+06	4.92512e+06
S4RN33	Acetyl-CoA acyltransferase 2 OS=Petromyzon marinus OX=7757 PE=3 SV=1	VTLEQL	2.19767e+07	45845052	3.29502e+07	3.35906e+07
S4RCR4	Homeodomain interacting protein kinase 2 OS=Petromyzon marinus OX=7757 PE=4 SV=1	VGGAAVP	2.17415e+07	14739037	1.51911e+07	1.72239e+07
S4RCS8	Uncharacterized protein OS=Petromyzon marinus OX=7757 PE=4 SV=1	QTALAPAP	8.7571e+06	8141660	9.51909e+06	8.80595e+06
S4RMG2	Receptor-type tyrosine-protein phosphatase OS=Petromyzon marinus OX=7757 PE=3 SV=1	LTGGATQ	3.2145e+07	34011160	3.32134e+07	3.31232e+07
S4RMF8	Uncharacterized protein OS=Petromyzon marinus OX=7757 PE=3 SV=1	VAVPGA	1.45617e+08	133757272	1.26753e+08	1.35376e+08
S4RVJ2	Leucine rich repeat containing G protein-coupled receptor 6 OS=Petromyzon marinus OX=7757 PE=4 SV=1	LGLGAP	4.26271e+07	4.45117e+07	4.63687e+07	4.45025e+07
S4R726	Uncharacterized protein OS=Petromyzon marinus OX=7757 PE=4 SV=1	VEGLGDL	7.6676e+06	3841968	9.02769e+06	6.84575e+06
S4RRN3	PCI domain-containing protein OS=Petromyzon marinus OX=7757 PE=4 SV=1	AAAPVAAA	7.40826e+07	62130688	8.27826e+07	7.29986e+07
S4RA84	Serine hydroxymethyltransferase OS=Petromyzon marinus OX=7757 PE=3 SV=1	AIAGVAVA	2.11023e+07	16587689	2.72461e+07	2.16454e+07
S4RUK0	Uncharacterized protein OS=Petromyzon marinus OX=7757 PE=3 SV=1	TPTSSGF	5.8786e+07	50968920	3.63032e+07	4.8686e+07
S4RTB0	tRNA-dihydrouridine(47) synthase [NAD(P)(+)] OS=Petromyzon marinus OX=7757 PE=3 SV=1	VASPLP	7.36589e+07	63484092	6.99041e+07	6.90157e+07
S4R6R0	Uncharacterized protein OS=Petromyzon marinus OX=7757 PE=4 SV=1	SIAGNPI	4.29306e+06	4728659	4.43033e+06	4.48402e+06
S4RLP9	Uncharacterized protein OS=Petromyzon marinus OX=7757 PE=4 SV=1	ASALAFSP	3.74902e+07	18109942	4.93741e+07	3.49914e+07
S4RGQ9	PDZ domain-containing protein OS=Petromyzon marinus OX=7757 PE=4 SV=1	APPLED	1.03994e+08	94373744	9.27458e+07	9.70378e+07
S4RNZ3	Neurofibromin 2b (merlin) OS=Petromyzon marinus OX=7757 PE=4 SV=1	LAGAAVVL	7.9408e+06	5644581	6.87329e+06	6.81956e+06
S4R5J0	FOS like 1, AP-1 transcription factor subunit OS=Petromyzon marinus OX=7757 PE=4 SV=1	YPSLAGL	1.62398e+07	5640324	1.28108e+07	1.15636e+07
S4RJS6	Uncharacterized protein OS=Petromyzon marinus OX=7757 PE=4 SV=1	VTAGGVVP	1.08018e+07	8.23029e+06	8.45943e+06	9.16386e+06
S4RV34	Uncharacterized protein OS=Petromyzon marinus OX=7757 PE=4 SV=1	LGLAAG	4.31316e+08	660409792	6.67607e+08	5.86444e+08
S4R6B9	Phosphorylase b kinase regulatory subunit OS=Petromyzon marinus OX=7757 PE=3 SV=1	VLAEAA	50000	50000	50000	50000
S4R4Q8	TGFb_propeptide domain-containing protein OS=Petromyzon marinus OX=7757 PE=3 SV=1	VFTAEN	4.61834e+06	4817241	50000	3.16186e+06
S4R6R0	Uncharacterized protein OS=Petromyzon marinus OX=7757 PE=4 SV=1	SPLYLQ	1.62398e+07	5640324	1.28108e+07	1.15636e+07
S4R8P8	Uncharacterized protein OS=Petromyzon marinus OX=7757 PE=4 SV=1	VGGSSA	3.14386e+07	31743570	2.29187e+07	2.87003e+07
S4R7V8	Lysine (K)-specific demethylase 1a OS=Petromyzon marinus OX=7757 PE=3 SV=1	GLEGAAF	1.35408e+08	5.46196e+06	2.25739e+07	5.44814e+07
S4RE05	Importin N-terminal domain-containing protein OS=Petromyzon marinus OX=7757 PE=3 SV=1	NAEAQVL	5.02534e+07	58410412	6.36875e+07	5.74504e+07
S4RI13	LUC7-like (S. cerevisiae) OS=Petromyzon marinus OX=7757 PE=3 SV=1	KAEALGA	7.37821e+06	8891298	9.56898e+06	8.61283e+06
S4RWH7	Suppressor of glucose, autophagy associated 1 OS=Petromyzon marinus OX=7757 GN=MTCL1 PE=3 SV=1	IGGGPP	1.00429e+07	4.11726e+06	2.6145e+07	1.34351e+07
S4RR82	FERM domain-containing protein OS=Petromyzon marinus OX=7757 PE=4 SV=1	EAATAVTQ	50000	50000	50000	50000
S4RT33	C1q and TNF related 9 OS=Petromyzon marinus OX=7757 PE=4 SV=1	PAIPLA	1.66275e+07	4.51451e+07	3.12225e+07	3.09984e+07
S4RH70	DUF1081 domain-containing protein OS=Petromyzon marinus OX=7757 PE=4 SV=1	VGAGLV	1.04097e+08	118227864	1.01505e+08	1.07943e+08
S4RCP5	La ribonucleoprotein 1B OS=Petromyzon marinus OX=7757 PE=4 SV=1	AAAVPA	2.6571e+06	3.10857e+06	3.71049e+06	3.15872e+06
S4R713	Uncharacterized protein OS=Petromyzon marinus OX=7757 PE=4 SV=1	LPVGGL	2.81534e+07	224552853	6.93235e+07	1.07343e+08
S4RLS4	PRP3 pre-mRNA processing factor 3 homolog (yeast) OS=Petromyzon marinus OX=7757 PE=4 SV=1	TVDAAG	1.25846e+07	8885571	1.33308e+07	1.16003e+07
S4RWK3	Uncharacterized protein OS=Petromyzon marinus OX=7757 PE=4 SV=1	QVGGAPV	9.42955e+07	74214120	7.78693e+07	8.21263e+07
S4RJU4	Testis expressed 9 OS=Petromyzon marinus OX=7757 PE=4 SV=1	ELIAGY	1.49314e+07	15008724	1.78312e+07	1.59238e+07
S4RG25	Uncharacterized protein OS=Petromyzon marinus OX=7757 PE=3 SV=1	ELLGAY	1.49314e+07	15008724	1.78312e+07	1.59238e+07
S4RIM9	Nucleobindin 2b OS=Petromyzon marinus OX=7757 PE=4 SV=1	DLENYD	2.38936e+06	3451873	2.27912e+06	2.70678e+06
S4RKL0	DNA replication licensing factor MCM6 OS=Petromyzon marinus OX=7757 PE=3 SV=1	EVGAVP	1.00267e+07	1.06255e+07	1.40949e+07	1.15824e+07
S4RF89	Family with sequence similarity 135 member A OS=Petromyzon marinus OX=7757 PE=3 SV=1	IGGIPA	7.29538e+06	13735443	4.13224e+06	8.38769e+06
S4S153	G_PROTEIN_RECEP_F1_2 domain-containing protein OS=Petromyzon marinus OX=7757 PE=4 SV=1	ELAAPL	1.12934e+07	4.14295e+06	2.48034e+07	1.34133e+07
S4S1M1	Leucine rich repeat containing 4Ba OS=Petromyzon marinus OX=7757 PE=4 SV=1	VAITLM	7.27375e+07	33761372	1.05554e+08	7.06844e+07
S4RIS3	USP domain-containing protein OS=Petromyzon marinus OX=7757 PE=4 SV=1	QASPKAP	5.21227e+06	6186044	50000	3.81611e+06
S4RY64	Uncharacterized protein OS=Petromyzon marinus OX=7757 PE=4 SV=1	APLSLP	2.96729e+07	23664362	3.12737e+07	2.82036e+07
S4RX82	CD109 molecule OS=Petromyzon marinus OX=7757 PE=3 SV=1	VDGEVAL	7.6676e+06	3841968	9.02769e+06	6.84575e+06
S4S073	BACK domain-containing protein OS=Petromyzon marinus OX=7757 PE=4 SV=1	ALVAAGE	50000	10285182	1.02252e+07	6.85347e+06
S4RXF9	Uncharacterized protein OS=Petromyzon marinus OX=7757 PE=3 SV=1	TLGAVQ	5.58002e+08	665994496	6.12406e+08	6.12134e+08
S4RZJ1	Uncharacterized protein OS=Petromyzon marinus OX=7757 PE=4 SV=1	LGLAGD	2.3455e+07	19602906	1.97343e+07	2.09307e+07
S4RF60	Uncharacterized protein OS=Petromyzon marinus OX=7757 PE=4 SV=1	VGAGGLP	2.17415e+07	14739037	1.51911e+07	1.72239e+07
S4RWE8	M20_dimer domain-containing protein OS=Petromyzon marinus OX=7757 PE=4 SV=1	GNIAVPGL	2.96588e+06	2567379	2.76859e+06	2.76728e+06
S4RYY4	Protein farnesyltransferase subunit beta OS=Petromyzon marinus OX=7757 PE=3 SV=1	GGIGGVP	3.44852e+07	48025960	6.12406e+07	4.79172e+07
S4RZ43	Uncharacterized protein OS=Petromyzon marinus OX=7757 PE=4 SV=1	AGEAVA	3.16956e+07	17143850	1.39887e+07	2.09427e+07
S4RMR7	TNF receptor-associated factor OS=Petromyzon marinus OX=7757 PE=3 SV=1	PVDNAVL	4.05017e+06	8426179	8.63576e+06	7.03737e+06
S4RD10	Peptidase M12B domain-containing protein OS=Petromyzon marinus OX=7757 PE=4 SV=1	AGAPAP	1.47013e+07	10917806	1.07901e+07	1.21364e+07
S4RSR8	Plexin_cytopl domain-containing protein OS=Petromyzon marinus OX=7757 PE=4 SV=1	VGGVEFA	3.76386e+07	24374846	2.63029e+07	2.94388e+07
S4RHS6	Myosin X, like 1 OS=Petromyzon marinus OX=7757 PE=3 SV=1	LESSPI	50000	4.58619e+06	1.5067e+06	2.04763e+06
S4RF53	Uncharacterized protein OS=Petromyzon marinus OX=7757 PE=3 SV=1	VATGGPP	2.19197e+06	1.88563e+06	1.55406e+06	1.87722e+06
S4RLD8	AMP-binding domain-containing protein OS=Petromyzon marinus OX=7757 PE=3 SV=1	LGGEPF	50000	1643741	519446	737729
S4RMF8	Uncharacterized protein OS=Petromyzon marinus OX=7757 PE=3 SV=1	GTGGLGA	2.78201e+07	26697506	2.5334e+07	2.66172e+07
S4RWH8	Poly [ADP-ribose] polymerase OS=Petromyzon marinus OX=7757 PE=3 SV=1	SPVPAGAIG	8.7571e+06	8141660	9.51909e+06	8.80595e+06
S4RSC2	Uncharacterized protein OS=Petromyzon marinus OX=7757 PE=3 SV=1	LGDTAI	3.67424e+08	2.97684e+08	3.20877e+08	3.28661e+08
S4R708	Transmembrane protein 101 OS=Petromyzon marinus OX=7757 PE=4 SV=1	IGVAVL	7.33447e+06	3.60927e+06	7.83857e+06	6.26077e+06
S4R4L9	Uncharacterized protein OS=Petromyzon marinus OX=7757 PE=4 SV=1	ESVGPVK	8.26989e+06	7767877	9.51213e+06	8.51663e+06
S4REV5	FAD-binding PCMH-type domain-containing protein OS=Petromyzon marinus OX=7757 PE=3 SV=1	GLVGGSVPL	1.47647e+06	2.16748e+06	1.73916e+06	1.79437e+06
S4RXQ4	3-hydroxy-3-methylglutaryl coenzyme A reductase OS=Petromyzon marinus OX=7757 PE=3 SV=1	IGGYNA	7.73983e+07	74120864	7.06947e+07	7.40713e+07
S4RW74	Uncharacterized protein OS=Petromyzon marinus OX=7757 PE=4 SV=1	LPPPPP	5.17466e+07	14874341	3.69825e+07	3.45345e+07
S4R6X7	Nucleoporin 62 like OS=Petromyzon marinus OX=7757 PE=3 SV=1	TAAAAP	4.42369e+07	31801418	3.05555e+07	3.55313e+07
S4R9B5	Heparosan-N-sulfate-glucuronate 5-epimerase OS=Petromyzon marinus OX=7757 PE=3 SV=1	IDPAPI	3.54974e+07	1967785	50000	1.25051e+07
S4RD20	Epsin 2 OS=Petromyzon marinus OX=7757 PE=3 SV=1	LGGPSP	1.48636e+07	9436828	1.93377e+07	1.4546e+07
S4RGA9	Papilin a, proteoglycan-like sulfated glycoprotein OS=Petromyzon marinus OX=7757 PE=4 SV=1	PAAAAP	3.50462e+07	25503562	3.13197e+07	3.06231e+07
S4RKY2	Lysophosphatidylserine lipase ABHD12 OS=Petromyzon marinus OX=7757 PE=3 SV=1	LGTGVA	4.89032e+07	51519516	4.50378e+07	4.84869e+07
S4RBY9	Glucose-6-phosphatase OS=Petromyzon marinus OX=7757 GN=G6PC2 PE=3 SV=1	TVPYLQ	1.62398e+07	5640324	1.28108e+07	1.15636e+07
S4R8H7	Myelin expression factor 2 OS=Petromyzon marinus OX=7757 PE=4 SV=1	VGMGGA	1.02e+07	16470216	1.00059e+07	1.22254e+07
S4RRM7	IMP dehydrogenase OS=Petromyzon marinus OX=7757 PE=3 SV=1	VGMGAG	1.02e+07	16470216	1.00059e+07	1.22254e+07
S4RZC3	Uncharacterized protein OS=Petromyzon marinus OX=7757 PE=4 SV=1	LGAAKI	3.94469e+06	4.23537e+06	50000	2.74335e+06
S4RX14	Cysteine and tyrosine-rich protein 1 OS=Petromyzon marinus OX=7757 PE=3 SV=1	LADVALA	680998	9161716	708794	3.51717e+06
S4RHC4	Ubiquitin-like domain-containing protein OS=Petromyzon marinus OX=7757 PE=4 SV=1	AAVSAAAGTALN	6.28358e+06	12276041	7.97946e+06	8.84636e+06
S4R4S4	zf-tcix domain-containing protein OS=Petromyzon marinus OX=7757 PE=4 SV=1	AAAAAAAAAPG	6.43839e+06	50000	4.10892e+06	3.53244e+06
S4RB70	Uncharacterized protein OS=Petromyzon marinus OX=7757 PE=3 SV=1	VPPGAP	1.21628e+07	27746479	2.59437e+07	2.1951e+07
S4RB24	Cytoplasmic aconitate hydratase OS=Petromyzon marinus OX=7757 PE=3 SV=1	PLVILAG	1.36306e+08	92439944	1.24802e+08	1.17849e+08
S4RZQ0	RING-type domain-containing protein OS=Petromyzon marinus OX=7757 PE=4 SV=1	VPDEKEL	5.39108e+07	63475104	4.19736e+07	5.31198e+07
S4RRE5	Uncharacterized protein OS=Petromyzon marinus OX=7757 PE=4 SV=1	TAGGSGATASGF	50000	50000	50000	50000
S4R787	Fibrillar collagen NC1 domain-containing protein OS=Petromyzon marinus OX=7757 PE=4 SV=1	PGASGP	1.73706e+07	18244061	1.65002e+07	1.73716e+07
S4RZ68	HAUS6_N domain-containing protein OS=Petromyzon marinus OX=7757 PE=4 SV=1	LDGAAVD	2.94202e+07	16453085	2.17104e+07	2.25279e+07
S4R7K3	Thioredoxin related transmembrane protein 3 OS=Petromyzon marinus OX=7757 PE=4 SV=1	AAAAVA	1.25784e+07	8419640	50000	7.01601e+06
S4RDN8	Mitogen-activated protein kinase OS=Petromyzon marinus OX=7757 PE=3 SV=1	GIGTSAL	5.20618e+07	36895812	3.525e+07	4.14025e+07
S4R4C5	Uncharacterized protein OS=Petromyzon marinus OX=7757 PE=4 SV=1	LGAAGPA	1.2748e+07	10722968	1.03221e+07	1.12643e+07
S4RHS6	Myosin X, like 1 OS=Petromyzon marinus OX=7757 PE=3 SV=1	LGTGGL	6.222e+07	67501163	5.95662e+07	6.30958e+07
S4RPX0	APC1_C domain-containing protein OS=Petromyzon marinus OX=7757 PE=3 SV=1	TAGLGL	50000	13588651	1.19654e+07	8.53468e+06
S4R8U5	E3 ubiquitin-protein ligase OS=Petromyzon marinus OX=7757 PE=3 SV=1	TAAAPPA	5.26685e+06	5172886	5.68619e+06	5.37531e+06
S4R5S3	Neuron navigator 2 OS=Petromyzon marinus OX=7757 PE=3 SV=1	AAVGAAA	4.5418e+07	34463324	3.72633e+07	3.90482e+07
S4RVR4	TATA element modulatory factor 1 OS=Petromyzon marinus OX=7757 PE=4 SV=1	LEGDLQ	5.23772e+08	573269632	6.91403e+08	5.96148e+08
S4RGQ9	PDZ domain-containing protein OS=Petromyzon marinus OX=7757 PE=4 SV=1	VASAVA	4.34613e+07	29391718	3.74642e+07	3.67724e+07
S4RX14	Cysteine and tyrosine-rich protein 1 OS=Petromyzon marinus OX=7757 PE=3 SV=1	PGYPPP	6.8367e+07	46160364	5.05428e+07	5.50234e+07
S4S1F2	Muscarinic acetylcholine receptor OS=Petromyzon marinus OX=7757 PE=3 SV=1	LGTGAL	8.97407e+06	8575318	8.42716e+06	8.65885e+06
S4RPB7	Polycystic kidney disease 2-like 1 OS=Petromyzon marinus OX=7757 PE=3 SV=1	ITGGAL	8.97407e+06	8575318	8.42716e+06	8.65885e+06
S4RTN4	Uncharacterized protein OS=Petromyzon marinus OX=7757 PE=3 SV=1	GSAGGLA	2.78201e+07	26697506	2.5334e+07	2.66172e+07
S4RXJ5	Carnosine dipeptidase 2 OS=Petromyzon marinus OX=7757 PE=4 SV=1	IGQPLPVNL	50000	1746849	1.65068e+06	1.14918e+06
S4RYP5	Uncharacterized protein OS=Petromyzon marinus OX=7757 PE=3 SV=1	PLGASH	5.1879e+06	7.86235e+06	2.57458e+06	5.20828e+06
S4RA26	Syndecan domain-containing protein OS=Petromyzon marinus OX=7757 PE=3 SV=1	VIAGGAVG	1.2139e+09	1102920832	9.70196e+08	1.09567e+09
S4REI3	Baculoviral IAP repeat containing 6 OS=Petromyzon marinus OX=7757 PE=4 SV=1	LSGGPP	1.48636e+07	9436828	1.93377e+07	1.4546e+07
S4RBA9	Uncharacterized protein OS=Petromyzon marinus OX=7757 PE=4 SV=1	EGDIAQ	2.42127e+07	17831896	2.0267e+07	2.07705e+07
S4RRE4	Palmitoyltransferase OS=Petromyzon marinus OX=7757 PE=3 SV=1	LDAGAPI	8.94601e+06	7244555	6.22882e+06	7.47313e+06
S4RV80	ASD2 domain-containing protein OS=Petromyzon marinus OX=7757 PE=3 SV=1	SLESKAQ	1.08966e+07	18111196	1.52299e+07	1.47459e+07
S4R9H4	Phosphodiesterase OS=Petromyzon marinus OX=7757 PE=3 SV=1	GVGGGAL	50000	11452221	1.15246e+07	7.6756e+06
S4RTC1	Ig-like domain-containing protein OS=Petromyzon marinus OX=7757 PE=4 SV=1	EGITLE	6.90803e+06	11507443	2.42031e+07	1.42062e+07
S4RYG7	Membrane associated ring-CH-type finger 3 OS=Petromyzon marinus OX=7757 PE=4 SV=1	ISPLAGV	4.10397e+06	50000	4.3581e+06	2.83735e+06
S4RPE3	PDZ domain containing 8 OS=Petromyzon marinus OX=7757 PE=4 SV=1	AVGASGLA	1.4884e+07	11167351	1.02966e+07	1.2116e+07
S4RBZ1	SERPIN domain-containing protein OS=Petromyzon marinus OX=7757 PE=3 SV=1	ISPFVVS	6.10923e+06	5.55733e+06	5.95791e+06	5.87482e+06
S4RFU8	Transcription factor Jun OS=Petromyzon marinus OX=7757 PE=3 SV=1	AAVAGA	2.88105e+08	226539856	2.06872e+08	2.40506e+08
S4RRT9	RAN binding protein 2 OS=Petromyzon marinus OX=7757 PE=4 SV=1	VLPLLQ	1.36306e+08	92439944	1.24802e+08	1.17849e+08
S4RW77	Cytoskeleton associated protein 5 OS=Petromyzon marinus OX=7757 PE=3 SV=1	TAGPAA	1.78522e+07	18761958	1.40784e+07	1.68975e+07
S4R5Y0	Sialic acid acetylesterase OS=Petromyzon marinus OX=7757 PE=4 SV=1	DAGGPF	4.21935e+06	4.97783e+06	3.96538e+06	4.38752e+06
S4R9E5	Uncharacterized protein OS=Petromyzon marinus OX=7757 PE=4 SV=1	IDTAAL	1.66132e+07	28186534	7.79088e+06	1.75302e+07
S4R7U0	Uncharacterized protein OS=Petromyzon marinus OX=7757 PE=4 SV=1	TDALIE	5.88873e+06	4.31803e+06	4.85039e+06	5.01905e+06
S4RBR1	N-acetylglucosaminidase, alpha OS=Petromyzon marinus OX=7757 PE=4 SV=1	VGTGLAP	6.97917e+06	5.73413e+06	5.29124e+06	6.00151e+06
S4RWR0	60S ribosomal protein L8 OS=Petromyzon marinus OX=7757 PE=4 SV=1	VVAGGG	1.00645e+07	7913125	1.15432e+07	9.84027e+06
S4RUA3	Excision repair cross-complementation group 6 OS=Petromyzon marinus OX=7757 PE=4 SV=1	TPLPSR	50000	1474829	50000	524943
S4RAA0	Uncharacterized protein OS=Petromyzon marinus OX=7757 PE=3 SV=1	AAPTAPP	2.84299e+06	2.80373e+06	2.65659e+06	2.76777e+06
S4RG46	Filamin A OS=Petromyzon marinus OX=7757 PE=3 SV=1	VGAAVP	6.50941e+06	29143284	1.74612e+07	1.77046e+07
S4REX7	Chloride channel accessory 1 OS=Petromyzon marinus OX=7757 PE=3 SV=1	LDAGTL	1.73963e+08	243382848	2.27547e+08	2.14964e+08
S4RZS5	VLIG-type G domain-containing protein OS=Petromyzon marinus OX=7757 PE=3 SV=1	SAALPGI	4.54143e+07	9093712	1.64773e+07	2.36618e+07
S4RW96	C-1-tetrahydrofolate synthase, cytoplasmic OS=Petromyzon marinus OX=7757 PE=3 SV=1	PGGVGP	9.95833e+06	50000	1.00946e+07	6.70098e+06
S4RN65	NHL repeat containing 3 OS=Petromyzon marinus OX=7757 PE=4 SV=1	SPATGAI	2.15443e+07	24323098	2.64604e+07	2.41093e+07
S4RH50	Uncharacterized protein OS=Petromyzon marinus OX=7757 PE=4 SV=1	NVVEFA	3.76386e+07	24374846	2.63029e+07	2.94388e+07
S4RBA9	Uncharacterized protein OS=Petromyzon marinus OX=7757 PE=4 SV=1	VSGGAI	4.13287e+07	38836984	4.44289e+07	4.15315e+07
S4RWE8	M20_dimer domain-containing protein OS=Petromyzon marinus OX=7757 PE=4 SV=1	IEAPAL	1.12934e+07	4.14295e+06	2.48034e+07	1.34133e+07
S4R5S3	Neuron navigator 2 OS=Petromyzon marinus OX=7757 PE=3 SV=1	AAVGAA	1.75789e+08	106449792	9.91531e+07	1.27131e+08
S4RCA6	Uncharacterized protein OS=Petromyzon marinus OX=7757 PE=4 SV=1	QLGAAA	4.5418e+07	34463324	3.72633e+07	3.90482e+07
S4RLI9	Si:dkey-183c6.8 OS=Petromyzon marinus OX=7757 PE=4 SV=1	PGGGPP	1.25284e+06	2988205	50000	1.43035e+06
S4RTN4	Uncharacterized protein OS=Petromyzon marinus OX=7757 PE=3 SV=1	SAGGLAGI	1.4884e+07	11167351	1.02966e+07	1.2116e+07
S4RN98	Uncharacterized protein OS=Petromyzon marinus OX=7757 PE=4 SV=1	PTPPPPP	4.81509e+06	5142234	4.26442e+06	4.74058e+06
S4R823	Cellular communication network factor 4a OS=Petromyzon marinus OX=7757 PE=3 SV=1	LPAALAS	1.56966e+07	36478184	3.18688e+07	2.80145e+07
S4RAT0	[Histone H3]-lysine(4) N-methyltransferase OS=Petromyzon marinus OX=7757 PE=4 SV=1	VGSPAP	6.97676e+06	8.14411e+06	9.38362e+06	8.16816e+06
S4R6J0	Uncharacterized protein OS=Petromyzon marinus OX=7757 PE=4 SV=1	GALGAAA	4.5418e+07	34463324	3.72633e+07	3.90482e+07
S4RXJ5	Carnosine dipeptidase 2 OS=Petromyzon marinus OX=7757 PE=4 SV=1	VGVPALS	1.95852e+07	46278111	3.96146e+07	3.51593e+07
S4RDH6	Uncharacterized protein OS=Petromyzon marinus OX=7757 PE=4 SV=1	SAAAAAF	7.84306e+06	50000	6.73687e+06	4.87664e+06
S4RDL5	GPI ethanolamine phosphate transferase 3 OS=Petromyzon marinus OX=7757 GN=PIGO PE=3 SV=1	GLGSAY	3.75485e+07	34361188	3.47005e+07	3.55367e+07
S4RN85	Uncharacterized protein OS=Petromyzon marinus OX=7757 PE=4 SV=1	LGAGVVAP	5.25506e+06	4.6899e+06	4.06261e+06	4.66919e+06
S4RT58	Neuronal PAS domain protein 1 OS=Petromyzon marinus OX=7757 PE=4 SV=1	DLAPADL	1.26186e+07	37676659	8.56414e+06	1.96198e+07
S4S004	B30.2/SPRY domain-containing protein OS=Petromyzon marinus OX=7757 GN=FSD1 PE=4 SV=1	SQPVLP	1.02296e+07	26095200	1.58969e+07	1.74072e+07
S4RUF5	Uncharacterized protein OS=Petromyzon marinus OX=7757 PE=4 SV=1	TGAALP	4.62889e+07	41111586	4.13425e+07	4.29143e+07
S4RRN3	PCI domain-containing protein OS=Petromyzon marinus OX=7757 PE=4 SV=1	APLPAL	2.27879e+06	2.75998e+07	2.05209e+07	1.67998e+07
S4RN58	Retinoblastoma-like 1 (p107) OS=Petromyzon marinus OX=7757 PE=3 SV=1	VNVAGG	2.20994e+07	50000	1.78553e+07	1.33349e+07
S4RZU8	Ubiquitin protein ligase E3A OS=Petromyzon marinus OX=7757 PE=4 SV=1	VAAAGAA	4.5418e+07	34463324	3.72633e+07	3.90482e+07
S4RSW5	Uncharacterized protein OS=Petromyzon marinus OX=7757 PE=4 SV=1	PAAAPA	2.18656e+07	12519353	1.63834e+07	1.69228e+07
S4RHU5	FSA_C domain-containing protein OS=Petromyzon marinus OX=7757 PE=4 SV=1	IGAVSL	1.63373e+07	32741492	1.9231e+07	2.277e+07
S4RV58	Solute carrier family 25 member 44a OS=Petromyzon marinus OX=7757 PE=3 SV=1	VAGGGVA	1.11536e+07	13861182	1.32505e+07	1.27551e+07
S4RH71	DEAH-box helicase 35 OS=Petromyzon marinus OX=7757 GN=DHX35 PE=4 SV=1	APVIIQ	916068	5.04488e+06	3.3285e+06	3.09648e+06
S4RRU7	Zgc:136930 OS=Petromyzon marinus OX=7757 PE=3 SV=1	PGGGAP	5.30497e+06	9.14356e+06	7.03174e+06	7.16009e+06
S4RF70	Angio-associated, migratory cell protein OS=Petromyzon marinus OX=7757 PE=4 SV=1	APVLLAG	916068	5.04488e+06	3.3285e+06	3.09648e+06
S4RBJ2	Uncharacterized protein OS=Petromyzon marinus OX=7757 PE=4 SV=1	VEGSLSI	4.19934e+06	1.27215e+06	50000	1.8405e+06
S4RXI9	Receptor protein-tyrosine kinase OS=Petromyzon marinus OX=7757 GN=FGFR2 PE=4 SV=1	SPTLAG	8.86839e+06	8406773	1.06563e+07	9.31049e+06
S4RZB5	Ryanodine receptor 2b (cardiac) OS=Petromyzon marinus OX=7757 GN=RYR2 PE=4 SV=1	LPGVGLS	1.25053e+07	13722903	1.36008e+07	1.32763e+07
S4RKS8	Ig-like domain-containing protein OS=Petromyzon marinus OX=7757 PE=4 SV=1	PGEAPP	4.00243e+06	50000	6.78118e+06	3.6112e+06
S4RR43	Glutathione S-transferase, C-terminal domain containing OS=Petromyzon marinus OX=7757 PE=4 SV=1	AGAGLQPL	2.05931e+07	31676030	2.18614e+07	2.47102e+07
S4R5M7	Fatty acid synthase OS=Petromyzon marinus OX=7757 GN=FASN PE=4 SV=1	LDDAVL	1.96338e+07	17585704	2.04182e+07	1.92126e+07
S4RWR0	60S ribosomal protein L8 OS=Petromyzon marinus OX=7757 PE=4 SV=1	VVGVVAGGG	50000	2782860	2.16273e+06	1.6652e+06
S4R5C8	Rho-GAP domain-containing protein OS=Petromyzon marinus OX=7757 PE=3 SV=1	LDLAGI	2.33507e+07	2.78709e+07	3.57663e+07	2.8996e+07
S4RAX9	Zgc:174356 OS=Petromyzon marinus OX=7757 PE=4 SV=1	EGAAVA	3.16956e+07	17143850	1.39887e+07	2.09427e+07
P07095	Blood plasma apolipoprotein LAL1 OS=Petromyzon marinus OX=7757 PE=2 SV=1	AVLTPY	7.27375e+07	33761372	1.05554e+08	7.06844e+07
S4RKW9	Protein phosphatase 2 scaffold subunit Aalpha OS=Petromyzon marinus OX=7757 PE=4 SV=1	IGPILE	50000	5334269	1.71114e+06	2.36514e+06
S4RI50	Uncharacterized protein OS=Petromyzon marinus OX=7757 PE=4 SV=1	GLGVGEGP	50000	50000	50000	50000
S4RJ32	Cytochrome P450, family 26, subfamily C, polypeptide 1 OS=Petromyzon marinus OX=7757 PE=3 SV=1	LGGGPA	1.16697e+07	8659815	7.62771e+06	9.31907e+06
S4RJW5	EH domain-containing protein OS=Petromyzon marinus OX=7757 PE=4 SV=1	LSAPPSL	1.08533e+07	15490516	9.44423e+06	1.19293e+07
S4RWF5	Mitogen-activated protein kinase kinase kinase 21 OS=Petromyzon marinus OX=7757 PE=4 SV=1	TGGSASGGAG	4.76577e+06	4185375	2.18632e+06	3.71249e+06
S4RNV0	Uncharacterized protein OS=Petromyzon marinus OX=7757 PE=4 SV=1	IAVAQE	50000	10285182	1.02252e+07	6.85347e+06
S4R4Q4	GPI ethanolamine phosphate transferase 1 OS=Petromyzon marinus OX=7757 PE=3 SV=1	GTGNIA	2.78201e+07	26697506	2.5334e+07	2.66172e+07
S4RQR0	Gamma-aminobutyric acid type B receptor subunit 1 OS=Petromyzon marinus OX=7757 GN=GABBR1 PE=3 SV=1	LGGSPP	1.48636e+07	9436828	1.93377e+07	1.4546e+07
S4RQI7	Contactin 3b OS=Petromyzon marinus OX=7757 PE=4 SV=1	VAAVGA	1.56967e+07	18576030	1.62485e+07	1.68404e+07
S4RBN7	Uncharacterized protein OS=Petromyzon marinus OX=7757 PE=4 SV=1	PDVVGA	6.03725e+06	5.65902e+06	7.39618e+06	6.36415e+06
S4RH26	Interleukin enhancer binding factor 3a OS=Petromyzon marinus OX=7757 PE=4 SV=1	PDGPGL	2.41669e+07	30751210	3.93155e+07	3.14112e+07
S4R9I6	4-aminobutyrate aminotransferase, mitochondrial OS=Petromyzon marinus OX=7757 PE=3 SV=1	VAPTGL	2.9815e+07	29356024	2.77368e+07	2.89693e+07
S4R5S3	Neuron navigator 2 OS=Petromyzon marinus OX=7757 PE=3 SV=1	EVVSPLS	4.30721e+06	2.2271e+06	1.64355e+06	2.72595e+06
S4RXJ5	Carnosine dipeptidase 2 OS=Petromyzon marinus OX=7757 PE=4 SV=1	SVGVPAL	1.03449e+07	3.4876e+06	6.20736e+06	6.67994e+06
S4R4L9	Uncharacterized protein OS=Petromyzon marinus OX=7757 PE=4 SV=1	ANELPL	6.53341e+06	866708	1.35319e+06	2.91777e+06
S4RQ20	Riboflavin transporter OS=Petromyzon marinus OX=7757 PE=3 SV=1	LESPSI	5.56996e+07	7.4361e+06	4.48107e+07	3.59821e+07
S4RSD9	DNA replication licensing factor MCM3 OS=Petromyzon marinus OX=7757 PE=3 SV=1	LEAGAM	8.41748e+06	8.02544e+06	1.09752e+07	9.13936e+06
S4RMK0	CBS domain-containing protein OS=Petromyzon marinus OX=7757 PE=3 SV=1	APLTVLPT	1.44301e+06	26514010	2.73814e+07	1.84461e+07
S4REI3	Baculoviral IAP repeat containing 6 OS=Petromyzon marinus OX=7757 PE=4 SV=1	LSGGPPS	50000	4588423	4.0515e+06	2.89664e+06
S4R9E5	Uncharacterized protein OS=Petromyzon marinus OX=7757 PE=4 SV=1	IVPGIS	1.35797e+07	4.13041e+06	4.20816e+06	7.30609e+06
S4RW74	Uncharacterized protein OS=Petromyzon marinus OX=7757 PE=4 SV=1	QTPGGVR	50000	50000	50000	50000
S4RQI4	Serine/threonine kinase 33 OS=Petromyzon marinus OX=7757 PE=4 SV=1	TQPAWE	9.31972e+06	2.02326e+06	1.67214e+06	4.33838e+06
S4RYT5	Non-specific serine/threonine protein kinase OS=Petromyzon marinus OX=7757 PE=4 SV=1	LGVLGL	7.33447e+06	3.60927e+06	7.83857e+06	6.26077e+06
S4R4Q4	GPI ethanolamine phosphate transferase 1 OS=Petromyzon marinus OX=7757 PE=3 SV=1	IGEIVSI	3.49494e+06	5781985	5.91972e+06	5.06555e+06
S4RVX5	SH3 domain-containing protein OS=Petromyzon marinus OX=7757 PE=4 SV=1	TVGFTSVTD	2.80586e+06	3.89546e+06	5.09256e+06	3.93129e+06
S4RSI6	Uncharacterized protein OS=Petromyzon marinus OX=7757 PE=4 SV=1	IDEQAP	6.53563e+06	4.07932e+06	4.99475e+06	5.20324e+06
S4R620	Dynein light intermediate chain OS=Petromyzon marinus OX=7757 PE=3 SV=1	AGSPVGA	2.41804e+07	26249300	2.36917e+07	2.47071e+07
S4RTD8	Unc-51 like kinase 4 OS=Petromyzon marinus OX=7757 PE=4 SV=1	EVGPML	50000	50000	50000	50000
S4RZS5	VLIG-type G domain-containing protein OS=Petromyzon marinus OX=7757 PE=3 SV=1	LSEAAL	1.7502e+06	28186534	1.24276e+06	1.03932e+07
S4RXZ6	Aminopeptidase OS=Petromyzon marinus OX=7757 GN=ANPEP PE=3 SV=1	LPDFAAG	4.70741e+07	57739376	3.6089e+07	4.69675e+07
S4R802	[Heparan sulfate]-glucosamine N-sulfotransferase OS=Petromyzon marinus OX=7757 PE=3 SV=1	VEALLN	3.05365e+06	50000	738950	1.28087e+06
S4RMI9	Uncharacterized protein OS=Petromyzon marinus OX=7757 PE=4 SV=1	LDPLGL	2.79561e+06	1.04343e+06	50000	1.29635e+06
S4RYN1	Uncharacterized protein OS=Petromyzon marinus OX=7757 PE=4 SV=1	ELGYQAP	50000	3.03008e+06	3.67369e+06	2.25126e+06
S4R708	Transmembrane protein 101 OS=Petromyzon marinus OX=7757 PE=4 SV=1	FALGAA	4.21161e+07	840736	1.78178e+07	2.02582e+07
S4S0S5	Beta-actin OS=Petromyzon marinus OX=7757 GN=ACTB PE=2 SV=1	DLTDYL	6.33348e+06	8900544	6.93395e+06	7.38933e+06
S4RM57	Tubulin-specific chaperone E OS=Petromyzon marinus OX=7757 PE=3 SV=1	LPSLES	3.9067e+07	24148987	3.60553e+07	3.30904e+07
S4RXN4	ARID domain-containing protein OS=Petromyzon marinus OX=7757 PE=4 SV=1	TLGGNR	50000	2.04647e+06	50000	715489
S4RE61	Uncharacterized protein OS=Petromyzon marinus OX=7757 PE=4 SV=1	LVSAVL	50000	6.845e+06	5.28629e+06	4.06043e+06
S4RE18	NOP2/Sun RNA methyltransferase 6 OS=Petromyzon marinus OX=7757 PE=3 SV=1	LPGAGL	1.85901e+07	22104822	2.83913e+07	2.30287e+07
S4RVN3	Membrane-associated ring finger (C3HC4) 6 OS=Petromyzon marinus OX=7757 PE=4 SV=1	APVSEL	1.40025e+07	12398360	1.46102e+07	1.36704e+07
S4RIB0	Uncharacterized protein OS=Petromyzon marinus OX=7757 PE=4 SV=1	VLEAVSL	3.49494e+06	5781985	5.91972e+06	5.06555e+06
S4RXW4	Zinc finger protein 207, a OS=Petromyzon marinus OX=7757 PE=4 SV=1	APPGYA	916506	4.56989e+06	50000	1.84547e+06
S4RUF3	Uncharacterized protein OS=Petromyzon marinus OX=7757 PE=4 SV=1	TGAIGQ	1.22904e+08	69925424	7.48476e+07	8.92255e+07
S4RN42	Fraser extracellular matrix complex subunit 1 OS=Petromyzon marinus OX=7757 PE=3 SV=1	TGGGAGGL	2.25041e+08	208933184	1.97183e+08	2.10386e+08
S4RZE4	Transmembrane 9 superfamily member OS=Petromyzon marinus OX=7757 PE=3 SV=1	ENLGEVLR	4.73084e+06	50000	3.67546e+06	2.81877e+06
S4RCA3	E3 ubiquitin-protein ligase OS=Petromyzon marinus OX=7757 PE=4 SV=1	LTGGAPP	3.67621e+06	5.00962e+06	6.57922e+06	5.08835e+06
S4RVZ6	Uncharacterized protein OS=Petromyzon marinus OX=7757 PE=3 SV=1	TGAQGL	7.08208e+06	7964419	6.78196e+06	7.27615e+06
S4R4P0	Protein kinase domain-containing protein OS=Petromyzon marinus OX=7757 PE=4 SV=1	TPPTTH	3.03881e+06	2694665	2.1e+06	2.61116e+06
S4RKK5	Integrin_alpha2 domain-containing protein OS=Petromyzon marinus OX=7757 PE=3 SV=1	LVPGQL	3.29774e+07	1.05413e+06	3.77806e+07	2.39374e+07
S4RSU4	Uncharacterized protein OS=Petromyzon marinus OX=7757 PE=4 SV=1	EQGPQGP	6.43659e+06	7257611	1.05733e+07	8.08916e+06
S4RP00	Bile salt export pump OS=Petromyzon marinus OX=7757 PE=4 SV=1	TGALGAI	1.06108e+07	2.98405e+06	5.66251e+06	6.41911e+06
S4RRQ9	Haloacid dehalogenase like hydrolase domain containing 5 OS=Petromyzon marinus OX=7757 PE=4 SV=1	LDASGAL	6.56169e+07	62114112	6.11408e+07	6.29573e+07
S4RXQ4	3-hydroxy-3-methylglutaryl coenzyme A reductase OS=Petromyzon marinus OX=7757 PE=3 SV=1	LGGGAH	1.8029e+06	3347948	557270	1.90271e+06
S4S0S5	Beta-actin OS=Petromyzon marinus OX=7757 GN=ACTB PE=2 SV=1	IIAPPE	7.1103e+07	86637824	8.77089e+07	8.18166e+07
S4R9C5	NOVA alternative splicing regulator 1 OS=Petromyzon marinus OX=7757 GN=NOVA1 PE=4 SV=1	GLSASAL	5.20618e+07	36895812	3.525e+07	4.14025e+07
S4RYF3	IQ motif containing GTPase activating protein 2 OS=Petromyzon marinus OX=7757 PE=4 SV=1	TPAAIK	2.7639e+08	458858016	8.23051e+08	5.19433e+08
S4S0S5	Beta-actin OS=Petromyzon marinus OX=7757 GN=ACTB PE=2 SV=1	QGVMVG	2.80743e+07	34011888	3.26947e+07	3.15936e+07
S4RI50	Uncharacterized protein OS=Petromyzon marinus OX=7757 PE=4 SV=1	LGSAPGL	3.15482e+06	3.17596e+06	2.65667e+06	2.99581e+06
S4RDY2	Non-specific serine/threonine protein kinase OS=Petromyzon marinus OX=7757 PE=3 SV=1	VLLPLQ	1.36306e+08	92439944	1.24802e+08	1.17849e+08
S4RXD6	Histone acetyltransferase OS=Petromyzon marinus OX=7757 PE=3 SV=1	EVVAPQ	6.01142e+08	1285898240	5.79542e+08	8.22194e+08
S4RYP5	Uncharacterized protein OS=Petromyzon marinus OX=7757 PE=3 SV=1	PDGAAGGGGP	1.13652e+07	9219373	8.51459e+06	9.69971e+06
S4RW90	MLLT10 histone lysine methyltransferase DOT1L cofactor OS=Petromyzon marinus OX=7757 PE=4 SV=1	QTPAAAP	1.01542e+07	9615895	1.16085e+07	1.04595e+07
S4RJ83	Tetraspanin OS=Petromyzon marinus OX=7757 PE=3 SV=1	AELAAGI	8.22972e+06	1.21556e+06	9.20702e+06	6.21743e+06
S4REV5	FAD-binding PCMH-type domain-containing protein OS=Petromyzon marinus OX=7757 PE=3 SV=1	VGGSVPL	5.53355e+07	3.22541e+06	6.5353e+07	4.13046e+07
S4RUJ8	Polycystic kidney and hepatic disease 1 (autosomal recessive)-like 1 OS=Petromyzon marinus OX=7757 PE=4 SV=1	VNGGAI	50000	11452221	1.15246e+07	7.6756e+06
S4RH26	Interleukin enhancer binding factor 3a OS=Petromyzon marinus OX=7757 PE=4 SV=1	LPVLTP	3.97942e+06	4362478	4.01415e+06	4.11868e+06
S4RWI7	Fibrillar collagen NC1 domain-containing protein OS=Petromyzon marinus OX=7757 PE=4 SV=1	GLSGPTGP	1.65007e+06	2.63449e+06	2.3204e+06	2.20165e+06
S4RH70	DUF1081 domain-containing protein OS=Petromyzon marinus OX=7757 PE=4 SV=1	IDAGLK	50000	50000	50000	50000
S4R7Z6	E3 ubiquitin-protein ligase OS=Petromyzon marinus OX=7757 PE=3 SV=1	TLPLGLE	2.35841e+08	4.11416e+08	2.22088e+08	2.89782e+08
S4RSU5	Calpain-3 OS=Petromyzon marinus OX=7757 PE=3 SV=1	LTPIGIE	2.35841e+08	4.11416e+08	2.22088e+08	2.89782e+08
S4RPE3	PDZ domain containing 8 OS=Petromyzon marinus OX=7757 PE=4 SV=1	AGEPPP	4.00243e+06	50000	6.78118e+06	3.6112e+06
S4RA07	Ankyrin repeat and KH domain containing 1 OS=Petromyzon marinus OX=7757 PE=4 SV=1	LGGMGVG	2.80743e+07	34011888	3.26947e+07	3.15936e+07
S4RQK4	SCP domain-containing protein OS=Petromyzon marinus OX=7757 PE=4 SV=1	SPGFQY	7.78624e+07	9.32455e+07	7.2748e+07	8.12853e+07
S4R802	[Heparan sulfate]-glucosamine N-sulfotransferase OS=Petromyzon marinus OX=7757 PE=3 SV=1	LNPISI	8.06506e+06	13179339	6.05871e+06	9.10104e+06
S4RWE8	M20_dimer domain-containing protein OS=Petromyzon marinus OX=7757 PE=4 SV=1	NIAVPGL	5.25506e+06	4.6899e+06	4.06261e+06	4.66919e+06
S4RDA0	Fibrillar collagen NC1 domain-containing protein OS=Petromyzon marinus OX=7757 PE=4 SV=1	AAGPGGPAG	6.74533e+06	6962791	5.36547e+06	6.35786e+06
S4RAB1	CCR4-NOT transcription complex subunit 10 OS=Petromyzon marinus OX=7757 PE=3 SV=1	IGGVGA	6.97452e+07	68303360	6.83268e+07	6.87918e+07
S4RH70	DUF1081 domain-containing protein OS=Petromyzon marinus OX=7757 PE=4 SV=1	TVPLLN	4.10397e+06	50000	4.3581e+06	2.83735e+06
S4RFG4	AP complex subunit beta OS=Petromyzon marinus OX=7757 PE=3 SV=1	SIDVSLP	3.30162e+06	2.2271e+06	50000	1.85957e+06
S4REV4	RNA binding motif protein 4.2 OS=Petromyzon marinus OX=7757 PE=4 SV=1	VPTGGP	1.75918e+08	131568920	1.43237e+08	1.50241e+08
S4RWU5	Uncharacterized protein OS=Petromyzon marinus OX=7757 PE=4 SV=1	GLSGLAP	3.15482e+06	3.17596e+06	2.65667e+06	2.99581e+06
S4RDF5	Uncharacterized protein OS=Petromyzon marinus OX=7757 PE=4 SV=1	PAATAAAGP	3.22598e+06	5.49931e+06	4.40778e+06	4.37769e+06
S4R5C8	Rho-GAP domain-containing protein OS=Petromyzon marinus OX=7757 PE=3 SV=1	DLAGIAP	8.94601e+06	7244555	6.22882e+06	7.47313e+06
S4RLA1	Nonsense-mediated mRNA decay factor SMG8 OS=Petromyzon marinus OX=7757 PE=3 SV=1	VAAVSL	1.63373e+07	32741492	1.9231e+07	2.277e+07
S4RF57	Integrin, alpha 2 (CD49B, alpha 2 subunit of VLA-2 receptor), tandem duplicate 2 OS=Petromyzon marinus OX=7757 PE=3 SV=1	TGAIVD	1.81979e+07	23880800	2.59385e+07	2.26724e+07
S4R8P8	Uncharacterized protein OS=Petromyzon marinus OX=7757 PE=4 SV=1	EALSAGI	2.97007e+07	5.15539e+06	4.61589e+06	1.31573e+07
S4RZG7	Uncharacterized protein OS=Petromyzon marinus OX=7757 PE=3 SV=1	LSPLES	1.94332e+07	6563283	1.56371e+07	1.38779e+07
S4R7R2	AAA domain-containing protein OS=Petromyzon marinus OX=7757 PE=4 SV=1	PLSGAP	1.33643e+07	8825713	9.95273e+06	1.07142e+07
S4RSE3	Uncharacterized protein OS=Petromyzon marinus OX=7757 PE=4 SV=1	LAASPI	50000	2486941	1.79443e+06	1.44379e+06
S4R5W9	Uncharacterized protein OS=Petromyzon marinus OX=7757 PE=3 SV=1	IEGNAQ	9.8143e+06	7988462	6.98945e+06	8.26407e+06
S4RHL2	Nucleoporin 205 OS=Petromyzon marinus OX=7757 PE=3 SV=1	LNGTSGLAGLA	6.05738e+06	5.04416e+06	6.05317e+06	5.71824e+06
S4RGR4	Uncharacterized protein OS=Petromyzon marinus OX=7757 PE=4 SV=1	VATPSIP	50000	50000	50000	50000
S4RDX7	TACC_C domain-containing protein OS=Petromyzon marinus OX=7757 PE=3 SV=1	PDIVGA	9.02628e+07	80001024	5.75697e+07	7.59445e+07
S4RMC9	Uncharacterized protein OS=Petromyzon marinus OX=7757 PE=4 SV=1	GAPGGP	6.17773e+06	50000	5.7745e+06	4.00074e+06
S4RYG7	Membrane associated ring-CH-type finger 3 OS=Petromyzon marinus OX=7757 PE=4 SV=1	VASVES	7.23133e+07	80294112	9.45187e+07	8.23754e+07
S4R809	HNF-1B_C domain-containing protein OS=Petromyzon marinus OX=7757 PE=4 SV=1	IQTSGG	9.24268e+06	8293488	1.83367e+07	1.19576e+07
S4RHU5	FSA_C domain-containing protein OS=Petromyzon marinus OX=7757 PE=4 SV=1	PTGAGI	2.14074e+07	10944639	1.02311e+07	1.41944e+07
S4RJ93	ATP-binding cassette, sub-family A (ABC1), member 12 OS=Petromyzon marinus OX=7757 PE=4 SV=1	EAVPADL	1.18765e+07	15970395	8.56414e+06	1.2137e+07
S4RX16	Transketolase b OS=Petromyzon marinus OX=7757 PE=4 SV=1	VIDPFT	1.40074e+07	20199132	1.68113e+07	1.70059e+07
S4RJC9	ZnMc domain-containing protein OS=Petromyzon marinus OX=7757 PE=3 SV=1	GLPGLVS	1.25053e+07	13722903	1.36008e+07	1.32763e+07
S4S0S5	Beta-actin OS=Petromyzon marinus OX=7757 GN=ACTB PE=2 SV=1	FPSIVG	9.59307e+06	5566183	6.33363e+06	7.1643e+06
S4RT00	Family with sequence similarity 135 member A OS=Petromyzon marinus OX=7757 PE=3 SV=1	TGDVSL	7.09897e+07	71649152	7.69166e+07	7.31852e+07
S4REW2	MFS domain-containing protein OS=Petromyzon marinus OX=7757 PE=4 SV=1	SLLGGP	7.23943e+06	5.05197e+06	5.2644e+06	5.85193e+06
S4RW96	C-1-tetrahydrofolate synthase, cytoplasmic OS=Petromyzon marinus OX=7757 PE=3 SV=1	KGGAAG	1.8245e+07	17640410	1.31165e+07	1.6334e+07
S4RYE0	C2 DOCK-type domain-containing protein OS=Petromyzon marinus OX=7757 PE=3 SV=1	GEEVVK	5.6672e+07	52942380	5.10202e+07	5.35449e+07
S4RTD9	Uncharacterized protein OS=Petromyzon marinus OX=7757 PE=4 SV=1	VLGTVI	50000	6.845e+06	5.28629e+06	4.06043e+06
S4RVN3	Membrane-associated ring finger (C3HC4) 6 OS=Petromyzon marinus OX=7757 PE=4 SV=1	PIVEGL	2.79561e+06	1.04343e+06	50000	1.29635e+06
S4R9C5	NOVA alternative splicing regulator 1 OS=Petromyzon marinus OX=7757 GN=NOVA1 PE=4 SV=1	PLGLGVS	1.25053e+07	13722903	1.36008e+07	1.32763e+07
S4RH71	DEAH-box helicase 35 OS=Petromyzon marinus OX=7757 GN=DHX35 PE=4 SV=1	TVPGIA	1.98902e+06	7.1419e+06	4.6355e+06	4.58881e+06
S4RC76	Uncharacterized protein OS=Petromyzon marinus OX=7757 PE=4 SV=1	VEGGSPL	1.0524e+07	18973248	1.18274e+07	1.37749e+07
S4RTN2	Zgc:152830 OS=Petromyzon marinus OX=7757 PE=3 SV=1	TPTGAPI	3.84132e+06	709934	3.07787e+06	2.54304e+06
S4RFJ4	WASP like actin nucleation promoting factor b OS=Petromyzon marinus OX=7757 PE=4 SV=1	SLGPSP	5.66339e+07	51082400	6.18771e+07	5.65312e+07
S4RMK0	CBS domain-containing protein OS=Petromyzon marinus OX=7757 PE=3 SV=1	SAGLVLG	50000	11734617	1.37845e+06	4.38769e+06
S4RWH8	Poly [ADP-ribose] polymerase OS=Petromyzon marinus OX=7757 PE=3 SV=1	GAIGAGAAG	50000	3705377	3.39786e+06	2.38441e+06
S4RAX9	Zgc:174356 OS=Petromyzon marinus OX=7757 PE=4 SV=1	VEGAAVA	2.15443e+07	24323098	2.64604e+07	2.41093e+07
S4RX51	Cofilin 1 OS=Petromyzon marinus OX=7757 PE=3 SV=1	DVVQIFN	4.39629e+06	3.02292e+06	4.80978e+06	4.07633e+06
S4RZB5	Ryanodine receptor 2b (cardiac) OS=Petromyzon marinus OX=7757 GN=RYR2 PE=4 SV=1	PAGYAP	916506	4.56989e+06	50000	1.84547e+06
S4RI85	Vasorin a OS=Petromyzon marinus OX=7757 GN=VASN PE=4 SV=1	TAVDIQ	1.20046e+07	11699508	1.17207e+07	1.18083e+07
S4RNC3	Aquaporin 8a, tandem duplicate 1 OS=Petromyzon marinus OX=7757 GN=AQP8 PE=3 SV=1	VAAELV	1.97403e+06	3.98838e+07	3.13468e+07	2.44016e+07
S4R5B1	Adiponectin, C1Q and collagen domain containing OS=Petromyzon marinus OX=7757 GN=ADIPOQ PE=4 SV=1	TATAAT	6.94697e+06	14208228	1.09264e+07	1.06939e+07
S4RG57	Uncharacterized protein OS=Petromyzon marinus OX=7757 PE=4 SV=1	LGGVTDP	1.33361e+07	14254594	1.48235e+07	1.41381e+07
S4R6N9	BCL3 transcription coactivator OS=Petromyzon marinus OX=7757 GN=BCL3 PE=4 SV=1	ISGGAS	3.7628e+06	4.44062e+06	4.21094e+06	4.13812e+06
S4RUY7	Uncharacterized protein OS=Petromyzon marinus OX=7757 PE=4 SV=1	IGPVLS	3.96069e+07	3.18227e+07	1.40366e+07	2.84887e+07
S4RC88	Mediator of RNA polymerase II transcription subunit 25 OS=Petromyzon marinus OX=7757 PE=3 SV=1	KKMFMGL	1.95058e+07	17705630	2.04066e+07	1.9206e+07
S4RZF9	Tensin 1 OS=Petromyzon marinus OX=7757 PE=3 SV=1	APPLDV	4.47481e+06	5813422	6.7129e+06	5.66704e+06
S4RY58	Talin 2 OS=Petromyzon marinus OX=7757 GN=TLN2 PE=4 SV=1	VGASPA	1.12035e+07	9108566	8.56133e+06	9.62446e+06
S4R573	Galanin receptor 1b OS=Petromyzon marinus OX=7757 GN=GALR1b PE=2 SV=1	TGSLGP	1.26257e+07	21930258	1.00283e+07	1.48614e+07
S4RSX7	Uncharacterized protein OS=Petromyzon marinus OX=7757 PE=3 SV=1	PAGGAL	1.04575e+07	8552742	1.13115e+07	1.01072e+07
S4RZU8	Ubiquitin protein ligase E3A OS=Petromyzon marinus OX=7757 PE=4 SV=1	VAAAGA	2.39628e+08	2.03726e+08	1.28181e+08	1.90512e+08
S4RQT7	40S ribosomal protein S21 OS=Petromyzon marinus OX=7757 PE=3 SV=1	DTGEFV	7.15226e+06	8.38661e+06	8.31719e+06	7.95202e+06
S4R7X5	5-oxoprolinase, ATP-hydrolysing OS=Petromyzon marinus OX=7757 PE=3 SV=1	TVAGGA	5.90195e+06	8467928	5.04465e+06	6.47151e+06
S4RVZ6	Uncharacterized protein OS=Petromyzon marinus OX=7757 PE=3 SV=1	AEVLVSL	3.49494e+06	5781985	5.91972e+06	5.06555e+06
S4R7C8	Uncharacterized protein OS=Petromyzon marinus OX=7757 PE=4 SV=1	IGAPGL	50000	4773534	3.64747e+06	2.82367e+06
S4RL24	Cytoglobin OS=Petromyzon marinus OX=7757 PE=3 SV=1	FTSTPA	2.72097e+08	173192640	2.64068e+08	2.36452e+08
S4RDA0	Fibrillar collagen NC1 domain-containing protein OS=Petromyzon marinus OX=7757 PE=4 SV=1	AGPGGP	1.20821e+07	4429285	1.08304e+07	9.11395e+06
S4RFK7	Hyaluronidase OS=Petromyzon marinus OX=7757 GN=HYAL2 PE=3 SV=1	TPINGGL	1.79629e+07	17448696	1.72578e+07	1.75565e+07
S4R5B1	Adiponectin, C1Q and collagen domain containing OS=Petromyzon marinus OX=7757 GN=ADIPOQ PE=4 SV=1	IGLPGA	50000	4773534	3.64747e+06	2.82367e+06
S4RNB1	Histone H3 OS=Petromyzon marinus OX=7757 PE=3 SV=1	SAAIGAL	1.06108e+07	2.98405e+06	5.66251e+06	6.41911e+06
S4R6X7	Nucleoporin 62 like OS=Petromyzon marinus OX=7757 PE=3 SV=1	LGGPGA	1.16697e+07	8659815	7.62771e+06	9.31907e+06
S4RXC7	EGF-like domain-containing protein OS=Petromyzon marinus OX=7757 PE=4 SV=1	AASANGAAAA	50000	50000	50000	50000
S4R8U5	E3 ubiquitin-protein ligase OS=Petromyzon marinus OX=7757 PE=3 SV=1	TVLSTAP	1.31366e+07	67329016	1.15381e+08	6.52823e+07
S4RNT9	AdoHcyase_NAD domain-containing protein OS=Petromyzon marinus OX=7757 PE=3 SV=1	VAAALAE	8.52598e+06	15926986	1.68525e+07	1.37685e+07
S4RVZ6	Uncharacterized protein OS=Petromyzon marinus OX=7757 PE=3 SV=1	LSAGAP	2.10584e+07	1.73694e+07	2.27023e+07	2.03767e+07
S4RKX4	Cytoglobin OS=Petromyzon marinus OX=7757 PE=3 SV=1	IINAVN	1.2139e+09	1102920832	9.70196e+08	1.09567e+09
S4RSW4	Transmembrane protein 115 OS=Petromyzon marinus OX=7757 PE=4 SV=1	APTSVA	3.62805e+07	42847564	3.23596e+07	3.71626e+07
S4RKP6	Sulfotransferase OS=Petromyzon marinus OX=7757 PE=3 SV=1	PESLQY	1.57574e+07	50000	50000	5.28579e+06
S4RZ80	Roundabout guidance receptor 2 OS=Petromyzon marinus OX=7757 PE=4 SV=1	APDAPP	4.00243e+06	50000	6.78118e+06	3.6112e+06
S4RWF5	Mitogen-activated protein kinase kinase kinase 21 OS=Petromyzon marinus OX=7757 PE=4 SV=1	VAAAVA	1.34783e+08	37101328	5.35187e+07	7.51344e+07
S4RD83	Uncharacterized protein OS=Petromyzon marinus OX=7757 PE=4 SV=1	ELGQPI	6.53341e+06	866708	1.35319e+06	2.91777e+06
S4RVR5	BPI2 domain-containing protein OS=Petromyzon marinus OX=7757 PE=4 SV=1	KDAPFH	50000	50000	50000	50000
S4RBR2	Growth differentiation factor 7 OS=Petromyzon marinus OX=7757 PE=3 SV=1	LSSLGG	1.62817e+07	21085006	2.3231e+07	2.01992e+07
S4RJ11	Aldo_ket_red domain-containing protein OS=Petromyzon marinus OX=7757 PE=3 SV=1	VTPANII	50000	2.56751e+06	50000	889171
S4RPY6	Uncharacterized protein OS=Petromyzon marinus OX=7757 PE=4 SV=1	AVLVAG	4.82619e+07	51295464	3.72251e+07	4.55942e+07
S4RGQ9	PDZ domain-containing protein OS=Petromyzon marinus OX=7757 PE=4 SV=1	VEPTAP	3.04195e+06	3170554	3.05628e+06	3.08959e+06
S4RSH2	GDP-fucose transporter 1 OS=Petromyzon marinus OX=7757 PE=3 SV=1	TLGGVLG	50000	11734617	1.37845e+06	4.38769e+06
S4RL91	LisH domain-containing protein OS=Petromyzon marinus OX=7757 PE=4 SV=1	PAGAVK	4.44138e+06	5151163	3.19537e+06	4.26264e+06
S4R7B3	Uncharacterized protein OS=Petromyzon marinus OX=7757 PE=4 SV=1	GPGGAP	50000	3.35261e+06	3.36904e+06	2.25722e+06
S4RQ66	Uncharacterized protein OS=Petromyzon marinus OX=7757 PE=4 SV=1	SPAVAE	6.06759e+07	50893248	4.91737e+07	5.35809e+07
S4RUY0	Adaptor related protein complex 4 subunit beta 1 OS=Petromyzon marinus OX=7757 PE=3 SV=1	VGAPLLS	8.06506e+06	13179339	6.05871e+06	9.10104e+06
S4RC72	Uncharacterized protein OS=Petromyzon marinus OX=7757 PE=4 SV=1	GVVPAL	1.93574e+08	146448026	1.44044e+08	1.61355e+08
S4R967	Uncharacterized protein OS=Petromyzon marinus OX=7757 PE=4 SV=1	EVGSVP	1.08539e+07	13536885	1.43115e+07	1.29008e+07
S4RMN3	tRNA (guanine(26)-N(2))-dimethyltransferase OS=Petromyzon marinus OX=7757 PE=3 SV=1	GEFPSP	50000	40139564	3.63839e+07	2.55245e+07
S4RGE2	Peroxisomal membrane protein PEX14 OS=Petromyzon marinus OX=7757 PE=3 SV=1	VAGSPP	50000	50000	50000	50000
S4RG41	FHA domain-containing protein OS=Petromyzon marinus OX=7757 PE=4 SV=1	LAGGAA	3.84801e+08	234650272	2.61872e+08	2.93774e+08
S4RB52	Ectopic P-granules autophagy protein 5 homolog OS=Petromyzon marinus OX=7757 GN=EPG5 PE=3 SV=1	LPGGAG	1.10676e+08	92734814	1.01572e+08	1.01661e+08
S4RIS6	Transmembrane channel-like protein OS=Petromyzon marinus OX=7757 PE=3 SV=1	LPLVQL	1.36306e+08	92439944	1.24802e+08	1.17849e+08
S4RW78	C3 and PZP like alpha-2-macroglobulin domain containing 8 OS=Petromyzon marinus OX=7757 PE=3 SV=1	QGLGLAP	2.72926e+06	50000	50000	943088
S4RZR3	URB1 ribosome biogenesis homolog OS=Petromyzon marinus OX=7757 PE=4 SV=1	LVAGAA	3.77247e+08	296582176	3.01621e+08	3.2515e+08
P07095	Blood plasma apolipoprotein LAL1 OS=Petromyzon marinus OX=7757 PE=2 SV=1	DTVAVL	1.71731e+08	42473888	8.02488e+07	9.81513e+07
S4RFA7	DENN/MADD domain containing 4A OS=Petromyzon marinus OX=7757 PE=4 SV=1	TDVAVI	1.71731e+08	42473888	8.02488e+07	9.81513e+07
S4R6E8	Monocarboxylate transporter 2 OS=Petromyzon marinus OX=7757 GN=SLC16A7 PE=3 SV=1	PIVIAG	7.79043e+06	2.19613e+06	1.91686e+06	3.96781e+06
S4RH74	Uncharacterized protein OS=Petromyzon marinus OX=7757 PE=4 SV=1	TEVYGQ	5.8786e+07	50968920	3.63032e+07	4.8686e+07
S4RCA6	Uncharacterized protein OS=Petromyzon marinus OX=7757 PE=4 SV=1	DLFEQF	9.71705e+07	73796344	9.06991e+07	8.7222e+07
S4RS77	EF-hand domain-containing protein OS=Petromyzon marinus OX=7757 PE=4 SV=1	LDFEQF	9.71705e+07	73796344	9.06991e+07	8.7222e+07
S4RED7	Focadhesin OS=Petromyzon marinus OX=7757 PE=4 SV=1	IVAEVL	50000	14638592	8.14051e+06	7.6097e+06
S4RH70	DUF1081 domain-containing protein OS=Petromyzon marinus OX=7757 PE=4 SV=1	TLDILS	760563	37378100	1.77856e+07	1.86414e+07
S4R734	3'-5' exonuclease domain-containing protein OS=Petromyzon marinus OX=7757 PE=4 SV=1	LSESSV	1.5268e+08	129629152	1.33697e+08	1.38669e+08
S4R8W7	Uncharacterized protein OS=Petromyzon marinus OX=7757 PE=4 SV=1	KAEAGKGGR	2.07127e+06	2028513	1.90533e+06	2.0017e+06
S4RCQ2	Jacalin-type lectin domain-containing protein OS=Petromyzon marinus OX=7757 PE=4 SV=1	TVGVES	7.23133e+07	80294112	9.45187e+07	8.23754e+07
S4RRN3	PCI domain-containing protein OS=Petromyzon marinus OX=7757 PE=4 SV=1	ADAVAPI	3.84132e+06	709934	3.07787e+06	2.54304e+06
S4RN42	Fraser extracellular matrix complex subunit 1 OS=Petromyzon marinus OX=7757 PE=3 SV=1	TGAPATP	50000	2.67234e+06	3.51088e+06	2.07774e+06
S4RL00	Uncharacterized protein OS=Petromyzon marinus OX=7757 PE=4 SV=1	VLSVGAP	8.18944e+06	865811	4.85761e+06	4.63762e+06
S4RKA1	Pleckstrin homology domain containing, family M (with RUN domain) member 1 OS=Petromyzon marinus OX=7757 PE=4 SV=1	LGGDTL	3.71691e+06	3.27031e+06	3.1693e+06	3.3855e+06
S4RN99	Pumilio RNA-binding family member 1 OS=Petromyzon marinus OX=7757 PE=4 SV=1	AGSPLGG	2.41804e+07	26249300	2.36917e+07	2.47071e+07
S4RRU7	Zgc:136930 OS=Petromyzon marinus OX=7757 PE=3 SV=1	LPGGGA	1.10676e+08	92734814	1.01572e+08	1.01661e+08
S4R7J0	BCL9 like OS=Petromyzon marinus OX=7757 GN=BCL9L PE=3 SV=1	GPAGGP	6.17773e+06	50000	5.7745e+06	4.00074e+06
S4RLH9	BicC family RNA binding protein 1 OS=Petromyzon marinus OX=7757 PE=3 SV=1	LSPGAI	1.98902e+06	7.1419e+06	4.6355e+06	4.58881e+06
S4R6F9	Glutathione peroxidase OS=Petromyzon marinus OX=7757 PE=3 SV=1	PVDDPVGI	1.10423e+06	893674	845227	947710
S4RM72	Uncharacterized protein OS=Petromyzon marinus OX=7757 PE=4 SV=1	LVLGGA	1.89015e+07	9845710	1.68122e+07	1.51865e+07
S4RKB9	Sulfatase 1 OS=Petromyzon marinus OX=7757 PE=3 SV=1	VAPGSTV	3.89188e+07	50000	4.69686e+07	2.86458e+07
S4RV91	AT rich interactive domain 2 (ARID, RFX-like) OS=Petromyzon marinus OX=7757 PE=4 SV=1	LPPPAGA	50000	50000	50000	50000
S4RB79	ETS domain-containing protein OS=Petromyzon marinus OX=7757 PE=3 SV=1	TVAAAP	3.27514e+07	2.39218e+07	1.85796e+07	2.50843e+07
S4RB70	Uncharacterized protein OS=Petromyzon marinus OX=7757 PE=3 SV=1	VPNAPGA	1.07436e+07	6836733	1.39368e+07	1.05057e+07
S4RKP3	Protein NDNF OS=Petromyzon marinus OX=7757 PE=4 SV=1	LPAGGL	50000	4773534	3.64747e+06	2.82367e+06
S4RUY0	Adaptor related protein complex 4 subunit beta 1 OS=Petromyzon marinus OX=7757 PE=3 SV=1	TAVEAGL	3.19083e+07	6.86992e+06	7.92144e+06	1.55665e+07
S4RTA7	Hydrolase_4 domain-containing protein OS=Petromyzon marinus OX=7757 PE=4 SV=1	LGGAVA	1.66776e+07	17253880	50000	1.13272e+07
S4RSG8	Checkpoint kinase 1 OS=Petromyzon marinus OX=7757 PE=4 SV=1	LGESGL	2.18544e+07	27242662	1.95305e+07	2.28759e+07
S4RWI7	Fibrillar collagen NC1 domain-containing protein OS=Petromyzon marinus OX=7757 PE=4 SV=1	PGRDGAAGA	1.47214e+06	50000	2.94453e+06	1.48889e+06
S4RBM3	Uncharacterized protein OS=Petromyzon marinus OX=7757 PE=4 SV=1	TLVPIP	4.15043e+06	2.71237e+06	4.14634e+06	3.66971e+06
S4RWW6	SET domain containing 1A, histone lysine methyltransferase OS=Petromyzon marinus OX=7757 PE=4 SV=1	IPLPSA	3.96119e+07	50000	2.57668e+06	1.40795e+07
S4RQ28	Si:dkey-12j5.1 OS=Petromyzon marinus OX=7757 PE=4 SV=1	TLGQALE	50000	12430180	624296	4.36816e+06
S4REL6	Anion exchange protein OS=Petromyzon marinus OX=7757 PE=3 SV=1	VTESSV	1.5268e+08	129629152	1.33697e+08	1.38669e+08
S4RWY1	CLSTN_C domain-containing protein OS=Petromyzon marinus OX=7757 PE=4 SV=1	EVTSGP	1.44469e+07	14685594	1.87919e+07	1.59748e+07
S4R8R0	Rho GTPase activating protein 21b OS=Petromyzon marinus OX=7757 PE=4 SV=1	ISASAVV	7.02791e+07	11587969	6.10562e+07	4.76411e+07
S4RFP3	FAT atypical cadherin 4 OS=Petromyzon marinus OX=7757 GN=FAT4 PE=4 SV=1	SEGEAL	1.56437e+08	112381256	1.74968e+08	1.47929e+08
S4RE65	Uncharacterized protein OS=Petromyzon marinus OX=7757 PE=4 SV=1	TVLPSL	1.92144e+07	632175	9.85057e+06	9.89905e+06
S4RE99	RNA helicase OS=Petromyzon marinus OX=7757 GN=YTHDC2 PE=4 SV=1	GEGVGQ	1.77481e+07	20865360	3.35532e+07	2.40555e+07
S4R9L9	Phospholipase A2 group IVA OS=Petromyzon marinus OX=7757 GN=PLA2G4A PE=4 SV=1	PVWEVN	2.06529e+07	1.23329e+07	1.7234e+07	1.67399e+07
S4RY97	Rho guanine nucleotide exchange factor 17 OS=Petromyzon marinus OX=7757 GN=ARHGEF17 PE=4 SV=1	LDPAAVA	50000	7.76753e+06	6.19201e+06	4.66985e+06
S4REW0	Condensin-2 complex subunit H2 OS=Petromyzon marinus OX=7757 PE=3 SV=1	EVRPEN	1.89002e+07	1.43774e+06	1.60823e+07	1.21401e+07
S4RMK0	CBS domain-containing protein OS=Petromyzon marinus OX=7757 PE=3 SV=1	TVIPTV	1.92144e+07	632175	9.85057e+06	9.89905e+06
S4R810	Fibronectin type-III domain-containing protein OS=Petromyzon marinus OX=7757 PE=4 SV=1	AGASPP	4.87045e+06	7366378	6.61546e+06	6.2841e+06
S4R8P2	Uncharacterized protein OS=Petromyzon marinus OX=7757 PE=4 SV=1	SPLIAG	1.70744e+07	19742946	1.99384e+07	1.89186e+07
S4RH13	Sema domain-containing protein OS=Petromyzon marinus OX=7757 PE=4 SV=1	TAGTAGGA	50000	50000	50000	50000
S4RTN4	Uncharacterized protein OS=Petromyzon marinus OX=7757 PE=3 SV=1	GPGQHVQ	1.00207e+07	10557437	9.64582e+06	1.00747e+07
S4RYI0	TIR domain-containing protein OS=Petromyzon marinus OX=7757 PE=3 SV=1	EIGALP	50000	50000	4.10105e+06	1.40035e+06
S4RLU2	Dihydrolipoyl dehydrogenase OS=Petromyzon marinus OX=7757 PE=3 SV=1	VGGAGL	5.56525e+08	554791384	6.37864e+08	5.8306e+08
S4RLD1	Fibrillar collagen NC1 domain-containing protein OS=Petromyzon marinus OX=7757 PE=4 SV=1	IGPAGI	1.85901e+07	22104822	2.83913e+07	2.30287e+07
S4R771	Receptor protein serine/threonine kinase OS=Petromyzon marinus OX=7757 PE=3 SV=1	VLDGAI	50000	31519958	2.11373e+07	1.75691e+07
S4R8W9	DNA replication ATP-dependent helicase/nuclease OS=Petromyzon marinus OX=7757 PE=3 SV=1	VSAALAAL	2.08379e+06	6.3097e+06	3.80664e+06	4.06671e+06
S4RG97	Tripartite motif containing 35-30 OS=Petromyzon marinus OX=7757 PE=4 SV=1	VTADPY	4.88995e+06	8.0583e+06	4.75372e+06	5.90066e+06
S4RAX1	Uncharacterized protein OS=Petromyzon marinus OX=7757 PE=4 SV=1	PAIESI	6.53872e+06	7035397	7.21827e+06	6.9308e+06
S4RVK0	Kinesin-like protein OS=Petromyzon marinus OX=7757 GN=KIF2A PE=3 SV=1	PSVSAP	6.03725e+06	5.65902e+06	7.39618e+06	6.36415e+06
S4RBC9	Annexin OS=Petromyzon marinus OX=7757 GN=ANXA7 PE=3 SV=1	APPYGA	916506	4.56989e+06	50000	1.84547e+06
S4RL32	SANT domain-containing protein OS=Petromyzon marinus OX=7757 PE=4 SV=1	DVGAGQ	1.77481e+07	20865360	3.35532e+07	2.40555e+07
S4RXF9	Uncharacterized protein OS=Petromyzon marinus OX=7757 PE=3 SV=1	APGGGP	6.17773e+06	50000	5.7745e+06	4.00074e+06
S4RIS6	Transmembrane channel-like protein OS=Petromyzon marinus OX=7757 PE=3 SV=1	LAAGSAA	8.18985e+07	56727416	5.88683e+07	6.58314e+07
S4RK49	DNA-directed RNA polymerase OS=Petromyzon marinus OX=7757 PE=3 SV=1	PLSEAP	3.04195e+06	3170554	3.05628e+06	3.08959e+06
S4RZF9	Tensin 1 OS=Petromyzon marinus OX=7757 PE=3 SV=1	APPLDVL	8.73318e+06	8.02454e+06	8.40036e+06	8.38602e+06
S4RN04	Exostosin-like glycosyltransferase 3 OS=Petromyzon marinus OX=7757 PE=3 SV=1	PLGGGA	1.10676e+08	92734814	1.01572e+08	1.01661e+08
S4RKK5	Integrin_alpha2 domain-containing protein OS=Petromyzon marinus OX=7757 PE=3 SV=1	VEGELQ	5.23772e+08	573269632	6.91403e+08	5.96148e+08
S4S0S5	Beta-actin OS=Petromyzon marinus OX=7757 GN=ACTB PE=2 SV=1	VFPSIVG	1.35816e+07	10915987	1.1321e+07	1.19395e+07
S4RZJ1	Uncharacterized protein OS=Petromyzon marinus OX=7757 PE=4 SV=1	AAAEGP	1.53004e+07	11261073	9.8162e+06	1.21259e+07
S4R8A1	Ankyrin repeat and BTB (POZ) domain containing 2a OS=Petromyzon marinus OX=7757 PE=4 SV=1	GVGVSA	3.061e+08	337622080	3.25113e+08	3.22945e+08
S4RC85	Si:dkey-183i3.5 OS=Petromyzon marinus OX=7757 PE=3 SV=1	GIGGGIG	1.46974e+07	9551021	6.07723e+06	1.01086e+07
S4RXF9	Uncharacterized protein OS=Petromyzon marinus OX=7757 PE=3 SV=1	VEGSPF	8.74215e+07	4052579	1.49668e+07	3.54803e+07
S4RCB8	Uncharacterized protein OS=Petromyzon marinus OX=7757 PE=4 SV=1	LGGGAAV	5.38006e+07	42002058	3.92473e+07	4.50166e+07
S4RCP9	PMS1 homolog 1, mismatch repair system component OS=Petromyzon marinus OX=7757 PE=3 SV=1	LGTTVM	8.39249e+06	6.87792e+06	50000	5.1068e+06
S4RB70	Uncharacterized protein OS=Petromyzon marinus OX=7757 PE=3 SV=1	PLESAP	3.04195e+06	3170554	3.05628e+06	3.08959e+06
S4RJ32	Cytochrome P450, family 26, subfamily C, polypeptide 1 OS=Petromyzon marinus OX=7757 PE=3 SV=1	DAGLGGGP	50000	50000	50000	50000
S4R899	MFS domain-containing protein OS=Petromyzon marinus OX=7757 PE=4 SV=1	ADGVEVF	1.01206e+08	98970160	1.16839e+08	1.05672e+08
S4R6Z4	Acyl-CoA_dh_N domain-containing protein OS=Petromyzon marinus OX=7757 PE=4 SV=1	VGGSGLS	1.57152e+07	18130456	2.08888e+07	1.82448e+07
S4RXJ5	Carnosine dipeptidase 2 OS=Petromyzon marinus OX=7757 PE=4 SV=1	NSIEAF	2.74374e+06	1.18333e+06	50000	1.32569e+06
S4RW61	Intu_longin_3 domain-containing protein OS=Petromyzon marinus OX=7757 PE=4 SV=1	LVGPQL	3.29774e+07	1.05413e+06	3.77806e+07	2.39374e+07
Q91274	Serum albumin SDS-1 OS=Petromyzon marinus OX=7757 GN=SDS-1 PE=1 SV=1	DVPLVG	50000	50000	50000	50000
S4RPR1	Beta-mannosidase OS=Petromyzon marinus OX=7757 PE=3 SV=1	LDVGAI	2.64722e+07	46592131	4.99228e+07	4.09957e+07
S4RYA0	Stonin-2 OS=Petromyzon marinus OX=7757 PE=3 SV=1	IVEFNA	1.62134e+07	1.67472e+06	50000	5.97938e+06
S4RB91	PDZ and LIM domain 3 OS=Petromyzon marinus OX=7757 GN=PDLIM3 PE=4 SV=1	LQGQVSSALA	6.05738e+06	5.04416e+06	6.05317e+06	5.71824e+06
S4RVD9	MutL homolog 3 (E. coli) OS=Petromyzon marinus OX=7757 PE=3 SV=1	GEALASI	834512	1.94222e+06	2.71899e+06	1.83191e+06
S4RLZ4	Protein-tyrosine-phosphatase OS=Petromyzon marinus OX=7757 PE=3 SV=1	LDGAVPD	50000	50000	50000	50000
S4RPX0	APC1_C domain-containing protein OS=Petromyzon marinus OX=7757 PE=3 SV=1	APLESL	6.53872e+06	7035397	7.21827e+06	6.9308e+06
S4RHS6	Myosin X, like 1 OS=Petromyzon marinus OX=7757 PE=3 SV=1	VTAGGA	1.41654e+07	19539947	1.33708e+07	1.56921e+07
S4RLN4	Transmembrane and coiled-coil domain family 2 OS=Petromyzon marinus OX=7757 PE=3 SV=1	VADAGGLV	6.09846e+06	5.01906e+06	4.98575e+06	5.36776e+06
S4RX14	Cysteine and tyrosine-rich protein 1 OS=Petromyzon marinus OX=7757 PE=3 SV=1	FPPPPP	50000	50000	50000	50000
S4RAM6	Uncharacterized protein OS=Petromyzon marinus OX=7757 PE=4 SV=1	VATATVP	513134	3.15959e+06	6.33029e+06	3.33434e+06
S4R4V5	Rab-GAP TBC domain-containing protein OS=Petromyzon marinus OX=7757 PE=4 SV=1	VTATGA	4.07067e+07	87714320	8.27367e+07	7.03859e+07
S4R6X7	Nucleoporin 62 like OS=Petromyzon marinus OX=7757 PE=3 SV=1	APAAAP	3.50462e+07	25503562	1.63834e+07	2.56444e+07
S4R4X6	Centrosomal protein 104 OS=Petromyzon marinus OX=7757 GN=CEP104 PE=4 SV=1	KGGGAA	1.8245e+07	17640410	1.31165e+07	1.6334e+07
S4RI74	Uncharacterized protein OS=Petromyzon marinus OX=7757 PE=4 SV=1	DISAPNI	3.91345e+06	6484298	5.20974e+06	5.20249e+06
S4RFU8	Transcription factor Jun OS=Petromyzon marinus OX=7757 PE=3 SV=1	TASASPP	1.26385e+07	13490044	1.33873e+07	1.3172e+07
S4R477	Neurobeachin like 2 OS=Petromyzon marinus OX=7757 GN=NBEAL2 PE=4 SV=1	DAALASL	834512	1.94222e+06	2.71899e+06	1.83191e+06
S4R8H4	RRM domain-containing protein OS=Petromyzon marinus OX=7757 PE=4 SV=1	GPCGPGGPG	50000	2.86364e+06	2.12189e+06	1.67851e+06
S4RPF8	DENN/MADD domain containing 4A OS=Petromyzon marinus OX=7757 PE=4 SV=1	VAGTGGA	7.1697e+06	8135300	5.60341e+06	6.96947e+06
S4RMM7	WW domain-containing protein OS=Petromyzon marinus OX=7757 PE=4 SV=1	GGVPGAPA	1.07436e+07	6836733	1.39368e+07	1.05057e+07
S4RKX4	Cytoglobin OS=Petromyzon marinus OX=7757 PE=3 SV=1	AVASMD	7.08827e+07	72867560	6.77361e+07	7.04954e+07
S4RYN6	Calcium-transporting ATPase OS=Petromyzon marinus OX=7757 GN=ATP2A1 PE=3 SV=1	AVAAIP	4.38144e+06	1.33759e+06	50000	1.92301e+06
S4RK37	SH3 domain-containing protein OS=Petromyzon marinus OX=7757 PE=4 SV=1	PGVLVAA	2.45878e+07	38681468	4.47305e+07	3.59999e+07
S4RA10	Polymerase (DNA directed), delta 2, regulatory subunit OS=Petromyzon marinus OX=7757 PE=3 SV=1	AASVEAMK	2.23904e+07	50000	50000	7.49678e+06
S4RWX6	Oxidative stress-responsive serine-rich protein 1 OS=Petromyzon marinus OX=7757 PE=4 SV=1	ATLTMS	1.20085e+07	12934586	1.1463e+07	1.21354e+07
S4RE99	RNA helicase OS=Petromyzon marinus OX=7757 GN=YTHDC2 PE=4 SV=1	AAAAPP	50000	50000	1.49362e+07	5.01208e+06
S4RZR8	Uncharacterized protein OS=Petromyzon marinus OX=7757 PE=4 SV=1	VGGLAL	1.90746e+08	288887328	2.31684e+08	2.37106e+08
S4RRU7	Zgc:136930 OS=Petromyzon marinus OX=7757 PE=3 SV=1	LTGGAP	2.10584e+07	1.73694e+07	2.27023e+07	2.03767e+07
S4REA0	Uncharacterized protein OS=Petromyzon marinus OX=7757 PE=4 SV=1	GEVSFVG	853052	4857432	765695	2.15873e+06
S4RML8	YME1-like 1b OS=Petromyzon marinus OX=7757 PE=3 SV=1	VDPITM	2.04399e+06	5059259	50000	2.38442e+06
S4RY36	NADH:ubiquinone oxidoreductase subunit A9a OS=Petromyzon marinus OX=7757 PE=4 SV=1	VSAGPG	2.66457e+07	9050514	2.07742e+07	1.88235e+07
S4RN06	ENTH domain-containing protein OS=Petromyzon marinus OX=7757 PE=3 SV=1	LPEGAP	3.66627e+06	5387768	4.16106e+06	4.40503e+06
S4RB70	Uncharacterized protein OS=Petromyzon marinus OX=7757 PE=3 SV=1	QVLAVN	1.2139e+09	1102920832	9.70196e+08	1.09567e+09
S4R7J0	BCL9 like OS=Petromyzon marinus OX=7757 GN=BCL9L PE=3 SV=1	VSVAGP	2.08617e+08	218548352	2.3577e+08	2.20978e+08
S4RSU4	Uncharacterized protein OS=Petromyzon marinus OX=7757 PE=4 SV=1	PEGVAG	6.98701e+07	69515956	4.81101e+07	6.24987e+07
S4RYF3	IQ motif containing GTPase activating protein 2 OS=Petromyzon marinus OX=7757 PE=4 SV=1	VAETIL	1.05669e+06	1.27118e+06	858422	1.0621e+06
S4RN88	Histidine decarboxylase OS=Petromyzon marinus OX=7757 PE=3 SV=1	VNPSVL	5.53355e+07	3.22541e+06	6.5353e+07	4.13046e+07
S4R4N1	Uncharacterized protein OS=Petromyzon marinus OX=7757 PE=4 SV=1	LPLPAS	3.96119e+07	50000	2.57668e+06	1.40795e+07
S4RA09	Uncharacterized protein OS=Petromyzon marinus OX=7757 PE=4 SV=1	KDPAEI	50000	9385277	8.36303e+06	5.93277e+06
S4RCN8	Endoplasmic reticulum membrane sensor NFE2L1 OS=Petromyzon marinus OX=7757 PE=3 SV=1	APLGAP	1.21668e+07	10344540	1.01413e+07	1.08842e+07
S4RMS1	Charged multivesicular body protein 4B OS=Petromyzon marinus OX=7757 PE=3 SV=1	VPTASLP	8.06189e+06	8135161	8.49315e+06	8.23007e+06
S4RV90	Branchpoint-bridging protein OS=Petromyzon marinus OX=7757 PE=3 SV=1	TPSTAL	3.23087e+08	2.62589e+08	3.01566e+08	2.95747e+08
S4R8H4	RRM domain-containing protein OS=Petromyzon marinus OX=7757 PE=4 SV=1	TPAAAA	50000	12045949	1.02446e+07	7.44684e+06
S4R7C8	Uncharacterized protein OS=Petromyzon marinus OX=7757 PE=4 SV=1	VGQTGIA	1.4884e+07	11167351	1.02966e+07	1.2116e+07
S4RHU5	FSA_C domain-containing protein OS=Petromyzon marinus OX=7757 PE=4 SV=1	TAAAAA	4.87877e+07	56167172	4.07984e+07	4.85844e+07
S4R7V4	FERM domain containing 4A OS=Petromyzon marinus OX=7757 PE=4 SV=1	PGAGAGV	4.44228e+08	281533472	3.21153e+08	3.48972e+08
S4S034	Mitochondrial translational release factor 1 OS=Petromyzon marinus OX=7757 PE=3 SV=1	APIVAM	50000	8452333	4.66594e+06	4.38943e+06
S4RLC1	DNA replication licensing factor MCM7 OS=Petromyzon marinus OX=7757 GN=MCM7 PE=3 SV=1	LEGGAL	9.12219e+07	75662424	8.28187e+07	8.32343e+07
S4RV98	Zinc finger protein 532 OS=Petromyzon marinus OX=7757 PE=3 SV=1	QAAAAP	5.14152e+07	71681944	5.71454e+07	6.00809e+07
S4RXC7	EGF-like domain-containing protein OS=Petromyzon marinus OX=7757 PE=4 SV=1	GAAAAAP	5.14152e+07	71681944	5.71454e+07	6.00809e+07
S4RQ25	Uncharacterized protein OS=Petromyzon marinus OX=7757 PE=4 SV=1	LPLVAE	50000	71420768	1.20515e+08	6.39954e+07
S4RKF9	FAD_binding_2 domain-containing protein OS=Petromyzon marinus OX=7757 PE=4 SV=1	VGAGGAG	8.1217e+06	5.62228e+06	6.3378e+06	6.69393e+06
S4RM76	Protein phosphatase 1 regulatory subunit 21 OS=Petromyzon marinus OX=7757 PE=4 SV=1	SVAPSP	5.66339e+07	51082400	6.18771e+07	5.65312e+07
S4RXS8	Acid sphingomyelinase-like phosphodiesterase OS=Petromyzon marinus OX=7757 PE=3 SV=1	APLGPA	1.21668e+07	10344540	1.01413e+07	1.08842e+07
S4RB31	Solute carrier family 7 member 8b OS=Petromyzon marinus OX=7757 GN=SLC7A8 PE=4 SV=1	GVGLAI	1.90746e+08	288887328	2.31684e+08	2.37106e+08
S4RF53	Uncharacterized protein OS=Petromyzon marinus OX=7757 PE=3 SV=1	ATGGPP	2.12861e+07	16497871	1.47037e+07	1.74959e+07
S4RPX0	APC1_C domain-containing protein OS=Petromyzon marinus OX=7757 PE=3 SV=1	TTAAAT	6.94697e+06	14208228	1.09264e+07	1.06939e+07
S4RP78	Transmembrane protein 168b OS=Petromyzon marinus OX=7757 PE=3 SV=1	VTGAEL	9.02488e+06	22730832	1.92425e+07	1.69994e+07
S4RX85	TCTP domain-containing protein OS=Petromyzon marinus OX=7757 PE=3 SV=1	DGITPY	4.88995e+06	8.0583e+06	4.75372e+06	5.90066e+06
S4RBE2	Chloride channel protein OS=Petromyzon marinus OX=7757 PE=3 SV=1	LSAASA	4.07067e+07	87714320	8.27367e+07	7.03859e+07
S4RAB4	NUMB like endocytic adaptor protein OS=Petromyzon marinus OX=7757 PE=4 SV=1	VASAAGAV	1.66134e+07	9498481	6.80952e+06	1.09738e+07
S4RH70	DUF1081 domain-containing protein OS=Petromyzon marinus OX=7757 PE=4 SV=1	LPSLSE	1.75476e+07	6563283	1.3813e+07	1.26413e+07
S4RG97	Tripartite motif containing 35-30 OS=Petromyzon marinus OX=7757 PE=4 SV=1	LVPSAL	3.27425e+07	32848620	2.26907e+07	2.94273e+07
S4RS27	G_PROTEIN_RECEP_F1_2 domain-containing protein OS=Petromyzon marinus OX=7757 PE=4 SV=1	EGVTAL	2.23225e+08	2.5944e+08	2.0335e+08	2.28672e+08
S4R8H7	Myelin expression factor 2 OS=Petromyzon marinus OX=7757 PE=4 SV=1	TGTGLGM	1.78824e+07	18158462	2.30271e+07	1.96893e+07
S4RWJ9	Enhancer of mRNA-decapping protein 4 OS=Petromyzon marinus OX=7757 PE=3 SV=1	AVNTGAL	1.4884e+07	11167351	1.02966e+07	1.2116e+07
S4RW90	MLLT10 histone lysine methyltransferase DOT1L cofactor OS=Petromyzon marinus OX=7757 PE=4 SV=1	APPDVI	4.47481e+06	5813422	6.7129e+06	5.66704e+06
S4RV91	AT rich interactive domain 2 (ARID, RFX-like) OS=Petromyzon marinus OX=7757 PE=4 SV=1	AGAAVVAP	2.72926e+06	50000	50000	943088
S4R9Z4	IMD domain-containing protein OS=Petromyzon marinus OX=7757 PE=4 SV=1	ALPSSLP	8.06189e+06	8135161	8.49315e+06	8.23007e+06
S4RFL7	SET binding factor 1 OS=Petromyzon marinus OX=7757 PE=3 SV=1	VDPLVG	3.91604e+08	8.19148e+08	8.07902e+08	6.72885e+08
S4RHG2	Uncharacterized protein OS=Petromyzon marinus OX=7757 PE=3 SV=1	APEVPQ	4.26404e+06	50000	4.08968e+06	2.80124e+06
S4RC88	Mediator of RNA polymerase II transcription subunit 25 OS=Petromyzon marinus OX=7757 PE=3 SV=1	APTSSAF	2.74374e+06	1.18333e+06	50000	1.32569e+06
S4RXD3	Uncharacterized protein OS=Petromyzon marinus OX=7757 PE=4 SV=1	EVVTGGL	2.62032e+06	1.0392e+06	5.06599e+06	2.9085e+06
S4RSG0	DS cell adhesion molecule OS=Petromyzon marinus OX=7757 GN=DSCAM PE=4 SV=1	PGANVY	1.59018e+07	17130028	1.74908e+07	1.68409e+07
S4RYR3	Putative L-aspartate dehydrogenase OS=Petromyzon marinus OX=7757 PE=3 SV=1	GLELAF	2.86353e+07	26658752	2.46366e+07	2.66435e+07
S4R9H4	Phosphodiesterase OS=Petromyzon marinus OX=7757 PE=3 SV=1	ATGAGG	1.34172e+07	36467140	4.89715e+07	3.29519e+07
S4RS27	G_PROTEIN_RECEP_F1_2 domain-containing protein OS=Petromyzon marinus OX=7757 PE=4 SV=1	LGTAPP	2.16626e+07	20453406	1.9528e+07	2.0548e+07
S4R858	GPI inositol-deacylase OS=Petromyzon marinus OX=7757 PE=3 SV=1	VIPGGL	1.12848e+08	3.35412e+07	9.43986e+07	8.02625e+07
S4RCA8	Homeobox domain-containing protein OS=Petromyzon marinus OX=7757 PE=3 SV=1	LAGGGA	1.24667e+07	12834473	1.01632e+07	1.18215e+07
Q91274	Serum albumin SDS-1 OS=Petromyzon marinus OX=7757 GN=SDS-1 PE=1 SV=1	ALSQVE	1.76896e+07	30946550	4.96076e+07	3.27479e+07
S4RK28	Uncharacterized protein OS=Petromyzon marinus OX=7757 PE=3 SV=1	VTVAGL	1.34712e+07	9608569	6.61043e+06	9.89674e+06
S4RA82	G_PROTEIN_RECEP_F1_2 domain-containing protein OS=Petromyzon marinus OX=7757 PE=4 SV=1	LSAAGTVP	1.87498e+07	1.95954e+07	1.00416e+07	1.61289e+07
S4RUJ8	Polycystic kidney and hepatic disease 1 (autosomal recessive)-like 1 OS=Petromyzon marinus OX=7757 PE=4 SV=1	TVSLGG	1.62817e+07	21085006	2.3231e+07	2.01992e+07
S4S0S3	G_PROTEIN_RECEP_F1_2 domain-containing protein OS=Petromyzon marinus OX=7757 PE=3 SV=1	VGLPTNV	8.52753e+06	5.12763e+06	5.04926e+06	6.23481e+06
S4RJC9	ZnMc domain-containing protein OS=Petromyzon marinus OX=7757 PE=3 SV=1	LPGLVS	1.37422e+07	68870531	5.96932e+07	4.74353e+07
S4RVD7	Transient receptor potential cation channel, subfamily V, member 6 OS=Petromyzon marinus OX=7757 GN=TRPV6 PE=4 SV=1	TVTGGP	7.08685e+07	62401652	5.65943e+07	6.32882e+07
S4RVJ2	Leucine rich repeat containing G protein-coupled receptor 6 OS=Petromyzon marinus OX=7757 PE=4 SV=1	LEAGVL	1.97403e+06	5.30972e+06	5.88281e+06	4.38885e+06
S4R617	Protein phosphatase 1, regulatory subunit 8a OS=Petromyzon marinus OX=7757 PE=4 SV=1	TAAAAAP	3.83697e+07	21699288	3.09259e+07	3.03316e+07
S4RPE3	PDZ domain containing 8 OS=Petromyzon marinus OX=7757 PE=4 SV=1	LGSVES	7.23133e+07	80294112	9.45187e+07	8.23754e+07
S4RSW4	Transmembrane protein 115 OS=Petromyzon marinus OX=7757 PE=4 SV=1	LSGASVPV	3.39636e+06	3.1927e+06	3.13352e+06	3.24086e+06
P07096	Blood plasma apolipoprotein LAL2 OS=Petromyzon marinus OX=7757 PE=2 SV=1	DGLTAL	7.87747e+07	200092548	1.35145e+08	1.38004e+08
S4RAV4	Nuclear pore complex protein Nup98-Nup96 OS=Petromyzon marinus OX=7757 PE=3 SV=1	TAPAAA	50000	12045949	1.02446e+07	7.44684e+06
S4REX7	Chloride channel accessory 1 OS=Petromyzon marinus OX=7757 PE=3 SV=1	LDAGTLI	8.34709e+06	9296365	8.43595e+06	8.69313e+06
S4RR19	Superoxide dismutase copper chaperone OS=Petromyzon marinus OX=7757 PE=3 SV=1	IGAAVA	1.34783e+08	57658578	7.17445e+07	8.80621e+07
S4RSC9	Zgc:136930 OS=Petromyzon marinus OX=7757 PE=4 SV=1	ISGGAPSA	50000	50000	50000	50000
S4RYK2	Uncharacterized protein OS=Petromyzon marinus OX=7757 PE=4 SV=1	VGGVGT	3.061e+08	337622080	3.25113e+08	3.22945e+08
S4RBY7	Bromodomain containing 2a OS=Petromyzon marinus OX=7757 PE=4 SV=1	VDASTLG	9.65038e+06	11791929	9.94996e+06	1.04641e+07
K7N848	Angiotensinogen OS=Petromyzon marinus OX=7757 GN=AGT PE=2 SV=1	VLGGAGP	50000	50000	50000	50000
S4R5T4	Uncharacterized protein OS=Petromyzon marinus OX=7757 PE=4 SV=1	LGEGAL	9.12219e+07	75662424	8.28187e+07	8.32343e+07
S4RB17	Transmembrane protein 64 OS=Petromyzon marinus OX=7757 PE=4 SV=1	LEGGGGL	7.96542e+06	8855405	1.0259e+07	9.02661e+06
S4RDA0	Fibrillar collagen NC1 domain-containing protein OS=Petromyzon marinus OX=7757 PE=4 SV=1	PAGGAGP	1.27505e+06	1.52826e+06	926365	1.24322e+06
S4R5S3	Neuron navigator 2 OS=Petromyzon marinus OX=7757 PE=3 SV=1	AQVGIAP	2.72926e+06	50000	50000	943088
S4RKB9	Sulfatase 1 OS=Petromyzon marinus OX=7757 PE=3 SV=1	VAPGSTVP	6.21226e+06	7178186	7.9857e+06	7.12538e+06
S4RZ35	Uncharacterized protein OS=Petromyzon marinus OX=7757 PE=4 SV=1	AGDLAPL	9.96518e+06	7963729	7.39079e+06	8.4399e+06
S4R5T4	Uncharacterized protein OS=Petromyzon marinus OX=7757 PE=4 SV=1	VIGEGA	3.62805e+07	24290768	3.23596e+07	3.0977e+07
S4RTN7	Dynein axonemal heavy chain 6 OS=Petromyzon marinus OX=7757 PE=3 SV=1	KGGPDLK	50000	2.60741e+06	3.5118e+06	2.0564e+06
S4RFP3	FAT atypical cadherin 4 OS=Petromyzon marinus OX=7757 GN=FAT4 PE=4 SV=1	DLTSGP	1.44469e+07	14685594	1.87919e+07	1.59748e+07
S4S047	Ras protein specific guanine nucleotide releasing factor 1 OS=Petromyzon marinus OX=7757 PE=4 SV=1	TPAAAG	2.16124e+06	2.91754e+06	2.38823e+06	2.489e+06
S4RR88	PI3K/PI4K catalytic domain-containing protein OS=Petromyzon marinus OX=7757 PE=3 SV=1	DIADLQ	5.23772e+08	573269632	6.91403e+08	5.96148e+08
S4RXF9	Uncharacterized protein OS=Petromyzon marinus OX=7757 PE=3 SV=1	LGTAGA	1.46899e+08	149108531	1.27866e+08	1.41291e+08
S4R4V3	Pyruvate kinase OS=Petromyzon marinus OX=7757 PE=3 SV=1	DYPLEA	9.3771e+06	10545707	1.99253e+07	1.32827e+07
S4RKJ2	Uncharacterized protein OS=Petromyzon marinus OX=7757 PE=3 SV=1	LDMLSL	50000	50000	50000	50000
S4S1N9	Elongation factor 1-alpha OS=Petromyzon marinus OX=7757 PE=3 SV=1	TLDLSL	760563	37378100	1.77856e+07	1.86414e+07
S4R5T4	Uncharacterized protein OS=Petromyzon marinus OX=7757 PE=4 SV=1	AAALAI	1.90746e+08	288887328	2.31684e+08	2.37106e+08
S4RWF5	Mitogen-activated protein kinase kinase kinase 21 OS=Petromyzon marinus OX=7757 PE=4 SV=1	VGEGPCH	50000	2.86364e+06	2.12189e+06	1.67851e+06
S4RSX7	Uncharacterized protein OS=Petromyzon marinus OX=7757 PE=3 SV=1	LDLGGA	3.62805e+07	24290768	3.23596e+07	3.0977e+07
S4R4X9	T-complex 11, testis-specific-like 1 OS=Petromyzon marinus OX=7757 PE=3 SV=1	ATASSPP	1.26385e+07	13490044	1.33873e+07	1.3172e+07
S4RZ47	Uncharacterized protein OS=Petromyzon marinus OX=7757 PE=3 SV=1	VGGAGH	9.89503e+06	50000	7.15894e+06	5.70132e+06
S4RQK4	SCP domain-containing protein OS=Petromyzon marinus OX=7757 PE=4 SV=1	EVTSPG	1.44469e+07	14685594	1.87919e+07	1.59748e+07
S4RB52	Ectopic P-granules autophagy protein 5 homolog OS=Petromyzon marinus OX=7757 GN=EPG5 PE=3 SV=1	VASAAA	2.54721e+07	15530907	1.43185e+07	1.84405e+07
S4R4Q5	Tetratricopeptide repeat protein 30 OS=Petromyzon marinus OX=7757 PE=3 SV=1	LVEAFN	5.97954e+07	78159464	1.11691e+08	8.32152e+07
S4RYP5	Uncharacterized protein OS=Petromyzon marinus OX=7757 PE=3 SV=1	PGAAAE	1.53004e+07	11261073	9.8162e+06	1.21259e+07
S4RU31	Transmembrane protein 198 OS=Petromyzon marinus OX=7757 PE=3 SV=1	LGAAAV	3.36964e+07	37928744	3.90367e+07	3.68873e+07
S4RPT1	Uncharacterized protein OS=Petromyzon marinus OX=7757 PE=4 SV=1	VPDVSA	1.08539e+07	13536885	1.43115e+07	1.29008e+07
S4RGK2	DRIM domain-containing protein OS=Petromyzon marinus OX=7757 PE=4 SV=1	VAALSAP	5.9296e+06	9503954	1.67553e+06	5.70303e+06
S4RDP4	Microtubule actin crosslinking factor 1 OS=Petromyzon marinus OX=7757 GN=MACF1 PE=4 SV=1	VTAADL	1.73963e+08	243382848	2.27547e+08	2.14964e+08
S4R8U0	Uncharacterized protein OS=Petromyzon marinus OX=7757 PE=4 SV=1	TGPSGII	50000	3147367	3.59114e+06	2.26284e+06
S4RYI2	Serine/threonine-protein kinase PLK OS=Petromyzon marinus OX=7757 GN=PLK3 PE=3 SV=1	TADVVGA	1.0626e+07	10075800	1.61008e+07	1.22675e+07
S4R8B4	Mitochondrial ribosomal protein L2 OS=Petromyzon marinus OX=7757 PE=4 SV=1	VEGTAII	8.34709e+06	9296365	8.43595e+06	8.69313e+06
S4R6P3	Uncharacterized protein OS=Petromyzon marinus OX=7757 PE=4 SV=1	ALGPSP	1.13378e+07	5.85804e+06	7.9111e+06	8.36897e+06
S4R7Y6	Protein YIF1 OS=Petromyzon marinus OX=7757 PE=3 SV=1	VLEAGL	2.76115e+07	2.21741e+07	9.73842e+06	1.98413e+07
S4RJT6	Uncharacterized protein OS=Petromyzon marinus OX=7757 PE=4 SV=1	VEGATGP	1.50966e+07	13490044	1.73002e+07	1.52956e+07
S4RRU8	Ataxin 2 OS=Petromyzon marinus OX=7757 PE=3 SV=1	PAGLPPN	50000	50000	50000	50000
S4RP02	FRAS1 related extracellular matrix 2 OS=Petromyzon marinus OX=7757 GN=FREM2 PE=4 SV=1	TDGINPL	3.91345e+06	6484298	5.20974e+06	5.20249e+06
S4RQS2	Transmembrane protein 115 OS=Petromyzon marinus OX=7757 PE=4 SV=1	VGAPSAI	6.97917e+06	5.73413e+06	5.29124e+06	6.00151e+06
S4RVL9	Sushi domain containing 2 OS=Petromyzon marinus OX=7757 GN=SUSD2 PE=4 SV=1	VDVGGH	1.62123e+07	19064774	5.69772e+06	1.36583e+07
S4R8U5	E3 ubiquitin-protein ligase OS=Petromyzon marinus OX=7757 PE=3 SV=1	VTAAAPP	4.40033e+06	4868215	4.70896e+06	4.65917e+06
S4RAT0	[Histone H3]-lysine(4) N-methyltransferase OS=Petromyzon marinus OX=7757 PE=4 SV=1	TVGAEL	9.02488e+06	3.10341e+07	2.97651e+07	2.32747e+07
S4RV91	AT rich interactive domain 2 (ARID, RFX-like) OS=Petromyzon marinus OX=7757 PE=4 SV=1	TAAPAA	50000	12045949	1.02446e+07	7.44684e+06
S4RP36	AAA_5 domain-containing protein OS=Petromyzon marinus OX=7757 PE=4 SV=1	VAEGAI	9.12219e+07	75662424	8.28187e+07	8.32343e+07
S4RGG1	Mannose-6-phosphate isomerase OS=Petromyzon marinus OX=7757 PE=3 SV=1	EGAAAE	3.11579e+06	2.64532e+06	2.46782e+06	2.74298e+06
S4RMI0	Serine/threonine-protein kinase receptor OS=Petromyzon marinus OX=7757 PE=3 SV=1	VLEGAI	2.76115e+07	2.21741e+07	9.73842e+06	1.98413e+07
S4R7G7	F-box protein 30 OS=Petromyzon marinus OX=7757 PE=4 SV=1	GVGEVGPG	3.96289e+07	40760872	4.17632e+07	4.07177e+07
S4RL32	SANT domain-containing protein OS=Petromyzon marinus OX=7757 PE=4 SV=1	PVSGYP	1.36621e+07	10857606	8.57733e+06	1.10323e+07
S4RQ32	Amino_oxidase domain-containing protein OS=Petromyzon marinus OX=7757 PE=4 SV=1	LTGQDVL	4.43345e+06	50000	50000	1.51115e+06
S4RFZ0	alpha-1,2-Mannosidase OS=Petromyzon marinus OX=7757 PE=3 SV=1	FALGAD	1.60201e+07	26571775	3.08306e+07	2.44742e+07
S4RLN4	Transmembrane and coiled-coil domain family 2 OS=Petromyzon marinus OX=7757 PE=3 SV=1	LGSAGL	4.68385e+07	41006304	4.31556e+07	4.36668e+07
S4RVG5	Uncharacterized protein OS=Petromyzon marinus OX=7757 PE=4 SV=1	LAASETK	1.43763e+07	10738578	1.5524e+07	1.35463e+07
S4RMN4	Uncharacterized protein OS=Petromyzon marinus OX=7757 PE=3 SV=1	DTGFVDVTSG	1.52066e+07	27642526	2.89529e+07	2.3934e+07
S4RW77	Cytoskeleton associated protein 5 OS=Petromyzon marinus OX=7757 PE=3 SV=1	EVVAGI	4.37074e+06	36707697	3.0286e+07	2.37882e+07
S4RDI6	HTH CENPB-type domain-containing protein OS=Petromyzon marinus OX=7757 PE=4 SV=1	AEVVAAI	6.2906e+06	1.10245e+06	5.71681e+06	4.36995e+06
S4RZR3	URB1 ribosome biogenesis homolog OS=Petromyzon marinus OX=7757 PE=4 SV=1	VAAAAV	4.9056e+08	532382024	5.23947e+08	5.1563e+08
S4RT12	SEC24 homolog C, COPII coat complex component OS=Petromyzon marinus OX=7757 GN=SEC24C PE=3 SV=1	EVLLGGA	513134	3.15959e+06	6.33029e+06	3.33434e+06
S4RI15	Uncharacterized protein OS=Petromyzon marinus OX=7757 PE=3 SV=1	IDPTTL	9.19693e+06	6.47868e+06	7.9447e+06	7.87344e+06
S4RW12	CoA synthase OS=Petromyzon marinus OX=7757 PE=3 SV=1	VAGNVP	1.18681e+07	50000	1.38055e+07	8.57451e+06
S4RIY7	Leucine rich repeat containing 74A OS=Petromyzon marinus OX=7757 PE=4 SV=1	TVEGAL	1.62944e+08	1.15294e+08	1.11448e+08	1.29895e+08
S4RZW7	Potassium voltage-gated channel 5a OS=Petromyzon marinus OX=7757 PE=2 SV=1	VSSVVM	2.13956e+06	4420665	50000	2.20341e+06
S4RKW1	Discs, large (Drosophila) homolog-associated protein 1b OS=Petromyzon marinus OX=7757 PE=3 SV=1	QDLAGF	1.32086e+06	4.62571e+06	4.51559e+06	3.48739e+06
S4RWB9	Oxysterol-binding protein OS=Petromyzon marinus OX=7757 PE=3 SV=1	PDGPVP	1.21931e+07	8592969	9.03323e+06	9.93976e+06
S4RZH7	Solute carrier family 35 member A3a OS=Petromyzon marinus OX=7757 PE=3 SV=1	LSVGSQ	1.00681e+08	142994624	1.50169e+08	1.31282e+08
S4S047	Ras protein specific guanine nucleotide releasing factor 1 OS=Petromyzon marinus OX=7757 PE=4 SV=1	AATPAA	50000	12045949	1.02446e+07	7.44684e+06
S4RR22	Putative tRNA (cytidine(32)/guanosine(34)-2'-O)-methyltransferase OS=Petromyzon marinus OX=7757 PE=3 SV=1	PEGYIP	1.61485e+07	8605784	1.245e+07	1.24014e+07
S4RIP9	78 kDa glucose-regulated protein OS=Petromyzon marinus OX=7757 PE=3 SV=1	DPTVQH	7.21067e+06	6790332	5.73101e+06	6.57734e+06
S4R7Q7	Uncharacterized protein OS=Petromyzon marinus OX=7757 PE=4 SV=1	LPGVEVS	7.03079e+06	27076418	2.64756e+07	2.01943e+07
S4RTE0	Angiomotin OS=Petromyzon marinus OX=7757 PE=3 SV=1	VEIAGL	2.13766e+07	22561186	2.98835e+07	2.46071e+07
S4R477	Neurobeachin like 2 OS=Petromyzon marinus OX=7757 GN=NBEAL2 PE=4 SV=1	PSTPSPLD	50000	50000	50000	50000
S4REX8	Talin 2 OS=Petromyzon marinus OX=7757 GN=TLN2 PE=4 SV=1	VDPGQF	50000	2.71856e+06	2.8694e+06	1.87932e+06
S4S0J3	Immunoglobulin superfamily containing leucine-rich repeat 2 OS=Petromyzon marinus OX=7757 PE=4 SV=1	LGAAAK	7.54127e+06	23685060	1.81773e+07	1.64679e+07
S4R9C5	NOVA alternative splicing regulator 1 OS=Petromyzon marinus OX=7757 GN=NOVA1 PE=4 SV=1	AGVGPG	2.2557e+08	186968000	1.51191e+08	1.8791e+08
S4RPM0	Homeobox domain-containing protein OS=Petromyzon marinus OX=7757 PE=4 SV=1	SAAAGASG	9.82111e+06	8.26007e+06	8.94781e+06	9.00966e+06
S4RFF1	Secretion associated, Ras related GTPase 1B OS=Petromyzon marinus OX=7757 PE=3 SV=1	LPAIDGV	906364	11397269	50000	4.11788e+06
S4RAH2	Uncharacterized protein OS=Petromyzon marinus OX=7757 PE=4 SV=1	AGTAGSPGP	2.32873e+06	2.08953e+06	2.37482e+06	2.26436e+06
S4R6R0	Uncharacterized protein OS=Petromyzon marinus OX=7757 PE=4 SV=1	DPPPPP	6.75575e+06	5065218	4.03749e+06	5.28615e+06
S4RVZ6	Uncharacterized protein OS=Petromyzon marinus OX=7757 PE=3 SV=1	LGTGGGSP	9.13025e+06	10622309	9.58086e+06	9.7778e+06
S4REC5	Uncharacterized protein OS=Petromyzon marinus OX=7757 PE=4 SV=1	LGSQGIA	1.4884e+07	11167351	1.02966e+07	1.2116e+07
S4R6X7	Nucleoporin 62 like OS=Petromyzon marinus OX=7757 PE=3 SV=1	PATAAA	50000	12045949	1.02446e+07	7.44684e+06
S4RKV0	Uncharacterized protein OS=Petromyzon marinus OX=7757 PE=3 SV=1	KGGDGGGP	50000	4.55323e+06	2.95695e+06	2.52006e+06
S4RMR7	TNF receptor-associated factor OS=Petromyzon marinus OX=7757 PE=3 SV=1	TTLGPGGL	9.60131e+06	2.36063e+06	1.44324e+06	4.4684e+06
S4R7J0	BCL9 like OS=Petromyzon marinus OX=7757 GN=BCL9L PE=3 SV=1	LGLPAG	1.85901e+07	17331288	2.47438e+07	2.02217e+07
S4RLC5	Zgc:136858 OS=Petromyzon marinus OX=7757 PE=4 SV=1	NSALGLA	1.4884e+07	11167351	1.02966e+07	1.2116e+07
S4RAP6	Uncharacterized protein OS=Petromyzon marinus OX=7757 PE=4 SV=1	GASVTP	7.08685e+07	62401652	5.65943e+07	6.32882e+07
S4R7C8	Uncharacterized protein OS=Petromyzon marinus OX=7757 PE=4 SV=1	APGIGA	1.95084e+07	10716909	7.97846e+06	1.27346e+07
S4REI8	TAF5-like RNA polymerase II, p300/CBP-associated factor (PCAF)-associated factor OS=Petromyzon marinus OX=7757 PE=3 SV=1	DVSALGL	2.62032e+06	1.0392e+06	5.06599e+06	2.9085e+06
S4RPY7	Regulator of G protein signaling 12 OS=Petromyzon marinus OX=7757 PE=4 SV=1	PADVAG	6.98701e+07	69515956	4.81101e+07	6.24987e+07
S4R589	LAM_G_DOMAIN domain-containing protein OS=Petromyzon marinus OX=7757 PE=3 SV=1	TTLAPGA	5.34679e+08	410314656	4.16221e+08	4.53738e+08
S4RTB9	HPS1 biogenesis of lysosomal organelles complex 3 subunit 1 OS=Petromyzon marinus OX=7757 PE=4 SV=1	VSVGAG	1.49216e+07	50000	8.99889e+06	7.99015e+06
S4REW2	MFS domain-containing protein OS=Petromyzon marinus OX=7757 PE=4 SV=1	LGVTGG	7.24449e+07	43040616	6.27709e+07	5.94188e+07
S4RXQ4	3-hydroxy-3-methylglutaryl coenzyme A reductase OS=Petromyzon marinus OX=7757 PE=3 SV=1	PEGFSIV	1.76647e+06	1.33823e+06	1.44128e+06	1.51533e+06
S4RB70	Uncharacterized protein OS=Petromyzon marinus OX=7757 PE=3 SV=1	IPAEVT	6.53872e+06	7035397	7.21827e+06	6.9308e+06
S4RAH2	Uncharacterized protein OS=Petromyzon marinus OX=7757 PE=4 SV=1	GAAGLK	2.47671e+07	56697108	2.5733e+07	3.57324e+07
S4RXR6	Uncharacterized protein OS=Petromyzon marinus OX=7757 PE=4 SV=1	ADLAASL	834512	1.94222e+06	2.71899e+06	1.83191e+06
S4RDG9	Tectorin alpha OS=Petromyzon marinus OX=7757 PE=4 SV=1	VAEGVA	7.10228e+08	485459808	5.08435e+08	5.68041e+08
S4RW12	CoA synthase OS=Petromyzon marinus OX=7757 PE=3 SV=1	LDAAVI	1.97403e+06	5.30972e+06	5.88281e+06	4.38885e+06
S4RSA1	Uncharacterized protein OS=Petromyzon marinus OX=7757 PE=4 SV=1	IGPSVK	1.21556e+07	14967626	1.15992e+07	1.29075e+07
S4R9J3	Collagen IV NC1 domain-containing protein OS=Petromyzon marinus OX=7757 PE=4 SV=1	ASNIGIA	1.4884e+07	11167351	1.02966e+07	1.2116e+07
S4RLI9	Si:dkey-183c6.8 OS=Petromyzon marinus OX=7757 PE=4 SV=1	QVTGSGP	9.13025e+06	10622309	9.58086e+06	9.7778e+06
S4RPX0	APC1_C domain-containing protein OS=Petromyzon marinus OX=7757 PE=3 SV=1	EDPMGY	2.51378e+07	22666750	2.96205e+07	2.58084e+07
S4RTW6	Uncharacterized protein OS=Petromyzon marinus OX=7757 PE=4 SV=1	DLIGGY	7.9374e+06	6.14968e+06	1.09614e+07	8.34951e+06
S4RF69	Uncharacterized protein OS=Petromyzon marinus OX=7757 PE=4 SV=1	LDGAVA	7.46508e+08	509750576	5.40794e+08	5.99018e+08
S4R814	Thyroglobulin OS=Petromyzon marinus OX=7757 PE=4 SV=1	TAAVDP	6.03258e+06	5.45026e+06	6.81207e+06	6.0983e+06
S4RVU0	Nuclear receptor subfamily 1, group D, member 2a OS=Petromyzon marinus OX=7757 PE=3 SV=1	TTPGAS	1.11126e+07	50000	8.54417e+06	6.56891e+06
S4RGW7	Tripartite motif containing 59 OS=Petromyzon marinus OX=7757 PE=4 SV=1	GEPVAF	1.73726e+07	9.91129e+06	9.69929e+06	1.23277e+07
S4R7D9	von Willebrand factor D and EGF domains OS=Petromyzon marinus OX=7757 PE=4 SV=1	PAGEQLG	3.96289e+07	40760872	4.17632e+07	4.07177e+07
S4R800	Eukaryotic translation elongation factor 2, like 2 OS=Petromyzon marinus OX=7757 PE=3 SV=1	VGVDQF	50000	9721256	4.6973e+06	4.82285e+06
S4RJ68	Uncharacterized protein OS=Petromyzon marinus OX=7757 PE=3 SV=1	VTVGAP	2.84507e+06	3.7985e+06	4.21866e+06	3.62074e+06
S4RRI6	IST1 homolog OS=Petromyzon marinus OX=7757 PE=3 SV=1	LDLPDL	1.88051e+06	1.4501e+06	50000	1.12687e+06
S4R601	Kelch-like protein 25 OS=Petromyzon marinus OX=7757 PE=4 SV=1	EELLSI	5.12249e+06	5607945	633692	3.78804e+06
S4RB70	Uncharacterized protein OS=Petromyzon marinus OX=7757 PE=3 SV=1	LSDGGAPI	3.91345e+06	6484298	5.20974e+06	5.20249e+06
S4R9X6	Uncharacterized protein OS=Petromyzon marinus OX=7757 PE=4 SV=1	LSVDVA	4.93115e+07	9839796	5.46644e+06	2.15393e+07
S4RD22	Lysine acetyltransferase 14 OS=Petromyzon marinus OX=7757 PE=4 SV=1	GAVSPT	7.08685e+07	62401652	5.65943e+07	6.32882e+07
S4R4Z4	Neurofilament, light polypeptide b OS=Petromyzon marinus OX=7757 PE=4 SV=1	EGALGA	2.28392e+07	23252124	50000	1.53804e+07
S4R8U5	E3 ubiquitin-protein ligase OS=Petromyzon marinus OX=7757 PE=3 SV=1	EVTAAAP	1.0524e+07	18973248	1.18274e+07	1.37749e+07
S4RXJ5	Carnosine dipeptidase 2 OS=Petromyzon marinus OX=7757 PE=4 SV=1	DSDPYVL	5.98268e+06	7.90598e+06	8.28519e+06	7.39128e+06
S4RY66	Alpha-mannosidase OS=Petromyzon marinus OX=7757 PE=3 SV=1	PVAGNY	1.59018e+07	17130028	1.74908e+07	1.68409e+07
S4R6A1	Solute carrier family 12 member 2 OS=Petromyzon marinus OX=7757 GN=SLC12A2 PE=3 SV=1	DGGLTL	1.76295e+07	50568336	3.37997e+07	3.39992e+07
S4R7U5	SH3-domain GRB2-like endophilin B1a OS=Petromyzon marinus OX=7757 PE=4 SV=1	VELLGQ	513134	3.15959e+06	6.33029e+06	3.33434e+06
S4RKX4	Cytoglobin OS=Petromyzon marinus OX=7757 PE=3 SV=1	SAWAPV	1.31225e+07	32584184	1.53973e+07	2.0368e+07
S4RK00	Uncharacterized protein OS=Petromyzon marinus OX=7757 PE=4 SV=1	GDLYGGP	50000	50000	1.90036e+06	666787
S4R5T4	Uncharacterized protein OS=Petromyzon marinus OX=7757 PE=4 SV=1	VELLGAG	513134	3.15959e+06	6.33029e+06	3.33434e+06
S4RX82	CD109 molecule OS=Petromyzon marinus OX=7757 PE=3 SV=1	LSATGA	4.07067e+07	87714320	8.27367e+07	7.03859e+07
S4RF53	Uncharacterized protein OS=Petromyzon marinus OX=7757 PE=3 SV=1	SGPLSP	5.66339e+07	51082400	6.18771e+07	5.65312e+07
S4RDG1	Uncharacterized protein OS=Petromyzon marinus OX=7757 PE=4 SV=1	VEGASM	1.77933e+07	16803232	1.08266e+07	1.51411e+07
S4RNM1	Transglutaminase 1 OS=Petromyzon marinus OX=7757 PE=3 SV=1	LSAGGL	1.94377e+07	1.71664e+07	1.88782e+07	1.84941e+07
S4R6H0	Uncharacterized protein OS=Petromyzon marinus OX=7757 PE=3 SV=1	VVPGDAVP	4.96246e+06	3414398	4.63548e+06	4.33745e+06
S4RQL3	Peroxidasin OS=Petromyzon marinus OX=7757 PE=4 SV=1	VLDVHN	50000	50000	50000	50000
S4RDW8	Protein tyrosine phosphatase, non-receptor type 23, b OS=Petromyzon marinus OX=7757 PE=4 SV=1	VTGGII	5.49921e+06	7.2776e+06	1.11576e+07	7.97813e+06
S4RKX4	Cytoglobin OS=Petromyzon marinus OX=7757 PE=3 SV=1	DAVASM	9.72024e+07	148076416	1.37905e+08	1.27728e+08
S4RWJ9	Enhancer of mRNA-decapping protein 4 OS=Petromyzon marinus OX=7757 PE=3 SV=1	VAGAGA	8.72095e+06	4917708	9.41014e+06	7.68293e+06
S4RD22	Lysine acetyltransferase 14 OS=Petromyzon marinus OX=7757 PE=4 SV=1	IDPGVE	7.94735e+07	57887480	5.86475e+07	6.53362e+07
S4R937	5-demethoxyubiquinone hydroxylase, mitochondrial OS=Petromyzon marinus OX=7757 GN=COQ7 PE=3 SV=1	PLGSLP	7.36589e+07	63484092	6.99041e+07	6.90157e+07
S4RY64	Uncharacterized protein OS=Petromyzon marinus OX=7757 PE=4 SV=1	APAAVA	1.19085e+09	822964864	1.02524e+09	1.01302e+09
S4RPX0	APC1_C domain-containing protein OS=Petromyzon marinus OX=7757 PE=3 SV=1	TGALAG	1.52148e+07	12704094	1.01184e+07	1.26791e+07
S4RIN1	Ras-GEF domain-containing protein OS=Petromyzon marinus OX=7757 PE=4 SV=1	IEPASA	1.08539e+07	13536885	1.43115e+07	1.29008e+07
S4RWJ9	Enhancer of mRNA-decapping protein 4 OS=Petromyzon marinus OX=7757 PE=3 SV=1	AGAGAA	1.19478e+08	160904766	1.60845e+08	1.47076e+08
S4RE99	RNA helicase OS=Petromyzon marinus OX=7757 GN=YTHDC2 PE=4 SV=1	PVAAAAAA	3.00854e+07	23064728	2.50345e+07	2.60615e+07
S4RTW9	Un-named sa1261 OS=Petromyzon marinus OX=7757 PE=4 SV=1	AGARVK	50000	50000	50000	50000
S4REI8	TAF5-like RNA polymerase II, p300/CBP-associated factor (PCAF)-associated factor OS=Petromyzon marinus OX=7757 PE=3 SV=1	IGSGAI	2.73037e+07	20394270	2.66246e+07	2.47742e+07
S4RAV9	Uncharacterized protein OS=Petromyzon marinus OX=7757 PE=4 SV=1	VAAVAP	3.48957e+08	298231872	3.24446e+08	3.23878e+08
S4RW04	Uncharacterized protein OS=Petromyzon marinus OX=7757 PE=4 SV=1	IGGGPD	2.08781e+07	17025366	1.50715e+07	1.76583e+07
S4RH81	Kinesin family member 16Bb OS=Petromyzon marinus OX=7757 PE=4 SV=1	LDDDII	4.60715e+06	2.25303e+06	3.58185e+06	3.48068e+06
S4RN06	ENTH domain-containing protein OS=Petromyzon marinus OX=7757 PE=3 SV=1	TAAASPP	50000	2.67234e+06	3.51088e+06	2.07774e+06
S4RGG6	Integrin beta OS=Petromyzon marinus OX=7757 PE=3 SV=1	LDSPEGGF	1.34659e+07	19649576	1.79158e+07	1.70104e+07
S4R5L1	Uncharacterized protein OS=Petromyzon marinus OX=7757 PE=4 SV=1	LSGDIL	882454	639749	4.71015e+06	2.07745e+06
S4RLB8	RR_TM4-6 domain-containing protein OS=Petromyzon marinus OX=7757 PE=4 SV=1	DLDDLL	4.60715e+06	2.25303e+06	3.58185e+06	3.48068e+06
S4R8E6	Polypeptide N-acetylgalactosaminyltransferase OS=Petromyzon marinus OX=7757 PE=3 SV=1	AGEPQIG	3.96289e+07	40760872	4.17632e+07	4.07177e+07
S4RDA0	Fibrillar collagen NC1 domain-containing protein OS=Petromyzon marinus OX=7757 PE=4 SV=1	GADGLQ	50000	57017756	50000	19039252
S4RBP9	Heterogeneous nuclear ribonucleoprotein C OS=Petromyzon marinus OX=7757 GN=RALYL PE=4 SV=1	TAPSGL	3.62805e+07	24290768	3.23596e+07	3.0977e+07
S4RWY1	CLSTN_C domain-containing protein OS=Petromyzon marinus OX=7757 PE=4 SV=1	ISGVES	7.23133e+07	80294112	9.45187e+07	8.23754e+07
S4R8R6	Peroxidasin OS=Petromyzon marinus OX=7757 PE=4 SV=1	TAAGDFE	4.59012e+06	6133337	7.67755e+06	6.13367e+06
S4RW61	Intu_longin_3 domain-containing protein OS=Petromyzon marinus OX=7757 PE=4 SV=1	EEVVVK	7.69338e+06	5807209	6.33829e+06	6.61296e+06
S4RCY7	Insulin-degrading enzyme OS=Petromyzon marinus OX=7757 PE=3 SV=1	LGGALD	2.3455e+07	19602906	1.97343e+07	2.09307e+07
S4RAV4	Nuclear pore complex protein Nup98-Nup96 OS=Petromyzon marinus OX=7757 PE=3 SV=1	LPVDGKAG	1.15076e+07	21478102	1.19407e+07	1.49755e+07
S4RVY2	Lactamase, beta OS=Petromyzon marinus OX=7757 PE=4 SV=1	TVGDLL	882454	639749	4.71015e+06	2.07745e+06
S4RMC9	Uncharacterized protein OS=Petromyzon marinus OX=7757 PE=4 SV=1	GPGGPGI	7.68651e+06	9632987	1.31819e+07	1.01671e+07
S4RP30	Beta-1,4-galactosyltransferase OS=Petromyzon marinus OX=7757 PE=3 SV=1	GVANVP	1.18681e+07	50000	1.38055e+07	8.57451e+06
S4RZ84	60S acidic ribosomal protein P2 OS=Petromyzon marinus OX=7757 PE=3 SV=1	TAGAPAA	1.25831e+07	7.38579e+06	8.83593e+06	9.6016e+06
S4RDK2	Ferrochelatase OS=Petromyzon marinus OX=7757 PE=3 SV=1	IGGGSP	7.06701e+07	63141312	7.71441e+07	7.03185e+07
S4RUY0	Adaptor related protein complex 4 subunit beta 1 OS=Petromyzon marinus OX=7757 PE=3 SV=1	TGATPLS	2.66273e+06	5573910	5.91118e+06	4.71594e+06
S4RFE0	Dynein, axonemal, heavy chain 12 OS=Petromyzon marinus OX=7757 PE=3 SV=1	TGEVPN	5.22868e+06	4.8741e+06	4.25808e+06	4.78695e+06
S4RMK2	WD repeat domain 90 OS=Petromyzon marinus OX=7757 PE=4 SV=1	TTAGEL	4.16135e+07	44204332	4.60473e+07	4.3955e+07
S4RU33	ATP receptor OS=Petromyzon marinus OX=7757 PE=3 SV=1	KSMETDV	1.64432e+07	12732252	1.3779e+07	1.43181e+07
S4R9Z4	IMD domain-containing protein OS=Petromyzon marinus OX=7757 PE=4 SV=1	ALPSSL	1.18288e+07	4731672	9.7989e+06	8.78647e+06
S4RUJ8	Polycystic kidney and hepatic disease 1 (autosomal recessive)-like 1 OS=Petromyzon marinus OX=7757 PE=4 SV=1	LPEGPA	3.66627e+06	5387768	4.16106e+06	4.40503e+06
S4R7K6	Lysophosphatidic acid receptor 1 OS=Petromyzon marinus OX=7757 PE=3 SV=1	TPGLVI	1.6286e+06	938764	1.08904e+06	1.2188e+06
S4R4Q0	Golgi reassembly stacking protein 2 OS=Petromyzon marinus OX=7757 PE=3 SV=1	IPDVPS	1.33405e+07	11342941	1.37752e+07	1.28196e+07
S4RW12	CoA synthase OS=Petromyzon marinus OX=7757 PE=3 SV=1	TSPAAQ	6.89529e+06	7.53e+06	5.20391e+06	6.54307e+06
S4RX51	Cofilin 1 OS=Petromyzon marinus OX=7757 PE=3 SV=1	VSDDVVQ	8.75146e+06	8803270	1.1089e+07	9.5479e+06
S4R9L7	Calponin-homology (CH) domain-containing protein OS=Petromyzon marinus OX=7757 PE=3 SV=1	VTGPSG	2.64563e+07	22937886	2.07583e+07	2.33842e+07
S4RCR4	Homeodomain interacting protein kinase 2 OS=Petromyzon marinus OX=7757 PE=4 SV=1	TLPGGP	3.67618e+06	4416601	3.52844e+06	3.87374e+06
S4R632	Inositol polyphosphate-4-phosphatase type I Ab OS=Petromyzon marinus OX=7757 PE=4 SV=1	FAGAAV	7.09e+07	153933280	8.93944e+07	1.04743e+08
S4R6V0	Uncharacterized protein OS=Petromyzon marinus OX=7757 PE=4 SV=1	LSGVTD	7.23133e+07	80294112	9.45187e+07	8.23754e+07
S4RXR2	Endoribonuclease Dicer OS=Petromyzon marinus OX=7757 PE=4 SV=1	TSPAAGA	6.89529e+06	7.53e+06	5.20391e+06	6.54307e+06
S4RDD2	RRM domain-containing protein OS=Petromyzon marinus OX=7757 PE=4 SV=1	VGAGGAV	2.35137e+07	16570288	1.89708e+07	1.96849e+07
S4RU75	Ribitol-5-phosphate transferase OS=Petromyzon marinus OX=7757 GN=FKRP PE=3 SV=1	LVPDGV	3.77908e+06	1.92169e+06	2.57518e+06	2.75865e+06
S4RFN8	ANF_receptor domain-containing protein OS=Petromyzon marinus OX=7757 PE=4 SV=1	VLAEAF	2.86353e+07	26658752	2.46366e+07	2.66435e+07
S4R5G2	Kelch repeat and BTB domain-containing protein 8 OS=Petromyzon marinus OX=7757 PE=3 SV=1	EAGLLV	50000	34574078	2.5464e+07	2.00294e+07
S4RZ86	Cilia and flagella associated protein 69 OS=Petromyzon marinus OX=7757 PE=4 SV=1	TGEVVAG	1.0626e+07	10075800	1.61008e+07	1.22675e+07
S4RN06	ENTH domain-containing protein OS=Petromyzon marinus OX=7757 PE=3 SV=1	APAAPA	2.18656e+07	12519353	1.63834e+07	1.69228e+07
S4RRX4	Sulfotransferase OS=Petromyzon marinus OX=7757 PE=3 SV=1	ESLAGT	6.85557e+06	25706826	2.50702e+07	1.92109e+07
S4RJV6	Uncharacterized protein OS=Petromyzon marinus OX=7757 PE=4 SV=1	KHQTVAL	50000	50000	50000	50000
S4RWJ9	Enhancer of mRNA-decapping protein 4 OS=Petromyzon marinus OX=7757 PE=3 SV=1	GASPLA	5.41766e+07	63335196	6.32876e+07	6.02665e+07
S4RZG7	Uncharacterized protein OS=Petromyzon marinus OX=7757 PE=3 SV=1	ISEGTV	7.04454e+07	48845884	5.89024e+07	5.93979e+07
S4RA30	AMP-binding domain-containing protein OS=Petromyzon marinus OX=7757 PE=4 SV=1	AVEPVK	1.28513e+08	104421112	1.3059e+08	1.21175e+08
S4RU50	Uncharacterized protein OS=Petromyzon marinus OX=7757 PE=4 SV=1	IVPTGA	1.0544e+07	12873128	1.25641e+07	1.19937e+07
S4RQ69	Uncharacterized protein OS=Petromyzon marinus OX=7757 PE=4 SV=1	LDPVPP	1.72435e+06	2.54811e+06	2.36472e+06	2.21239e+06
S4RFG4	AP complex subunit beta OS=Petromyzon marinus OX=7757 PE=3 SV=1	DLAGGI	7.10228e+08	485459808	5.08435e+08	5.68041e+08
S4RGA9	Papilin a, proteoglycan-like sulfated glycoprotein OS=Petromyzon marinus OX=7757 PE=4 SV=1	TTEPLL	3.54066e+07	28527990	3.41938e+07	3.27095e+07
S4RFT9	Zgc:162396 OS=Petromyzon marinus OX=7757 PE=4 SV=1	KTGGVP	4.11798e+06	5447548	5.30359e+06	4.95637e+06
S4RVY2	Lactamase, beta OS=Petromyzon marinus OX=7757 PE=4 SV=1	TGGAVGA	7.1697e+06	8135300	5.60341e+06	6.96947e+06
S4RRB2	Activating transcription factor 6 beta OS=Petromyzon marinus OX=7757 PE=4 SV=1	TVPLGA	5.60422e+06	759575	2.33025e+06	2.89802e+06
S4R4J8	RAN GTPase activating protein 1a OS=Petromyzon marinus OX=7757 GN=RANGAP1 PE=4 SV=1	SADALL	50000	6045192	3.75007e+06	3.28175e+06
S4R5M7	Fatty acid synthase OS=Petromyzon marinus OX=7757 GN=FASN PE=4 SV=1	SLADLGL	50000	50000	2.03737e+07	6.82458e+06
S4RC72	Uncharacterized protein OS=Petromyzon marinus OX=7757 PE=4 SV=1	PAGASP	1.24994e+07	9568194	6.91235e+06	9.65999e+06
S4RHS9	Uncharacterized protein OS=Petromyzon marinus OX=7757 PE=4 SV=1	VTGDLI	882454	639749	4.71015e+06	2.07745e+06
S4R5T4	Uncharacterized protein OS=Petromyzon marinus OX=7757 PE=4 SV=1	LSPNASL	9.15949e+06	6.97639e+06	9.96851e+06	8.70146e+06
S4RUB0	Staphylococcal nuclease domain-containing protein OS=Petromyzon marinus OX=7757 PE=4 SV=1	LSGGAL	2.73037e+07	20394270	2.66246e+07	2.47742e+07
S4RXM2	DNA polymerase kappa OS=Petromyzon marinus OX=7757 PE=3 SV=1	ESKAGA	1.40953e+07	10936365	1.21772e+07	1.2403e+07
S4RK66	Inositol-3-phosphate synthase OS=Petromyzon marinus OX=7757 GN=ISYNA1 PE=3 SV=1	LGSGPQG	1.74303e+06	5044805	2.44492e+06	3.07758e+06
S4RD28	LLGL scribble cell polarity complex component 1 OS=Petromyzon marinus OX=7757 PE=4 SV=1	LSTAPL	6.46189e+07	60960832	5.39714e+07	5.98504e+07
S4RRT5	Guanylate cyclase domain-containing protein OS=Petromyzon marinus OX=7757 PE=3 SV=1	DVTVLF	2.08385e+06	1341886	2.10413e+06	1.84329e+06
S4RE79	POP1 homolog, ribonuclease P/MRP subunit OS=Petromyzon marinus OX=7757 GN=POP1 PE=4 SV=1	KEAALA	1.86182e+07	17383900	1.66745e+07	1.75589e+07
S4RGM0	T-box brain transcription factor 1 OS=Petromyzon marinus OX=7757 PE=4 SV=1	LSGGPY	1.08435e+07	14038691	1.26362e+07	1.25061e+07
S4RTT5	DUF4704 domain-containing protein OS=Petromyzon marinus OX=7757 PE=4 SV=1	LGSAGGPG	1.74303e+06	5044805	2.44492e+06	3.07758e+06
S4RS26	Mediator of RNA polymerase II transcription subunit 1 OS=Petromyzon marinus OX=7757 PE=3 SV=1	TPSPTL	50000	50000	50000	50000
S4RG91	Uncharacterized protein OS=Petromyzon marinus OX=7757 PE=4 SV=1	VGAISGL	50000	3.21983e+06	4.17624e+06	2.48202e+06
S4RTE3	Histone deacetylase OS=Petromyzon marinus OX=7757 PE=3 SV=1	GASVLS	2.23634e+08	202048192	1.61025e+08	1.95569e+08
S4RPF8	DENN/MADD domain containing 4A OS=Petromyzon marinus OX=7757 PE=4 SV=1	PGSIIP	7.36589e+07	63484092	6.99041e+07	6.90157e+07
S4RLB3	Uncharacterized protein OS=Petromyzon marinus OX=7757 PE=4 SV=1	ISAGEL	9.02488e+06	22730832	1.92425e+07	1.69994e+07
S4RJW5	EH domain-containing protein OS=Petromyzon marinus OX=7757 PE=4 SV=1	PATSSAPAL	5.02034e+06	8249856	1.10688e+07	8.11301e+06
S4R9B3	HYDIN axonemal central pair apparatus protein OS=Petromyzon marinus OX=7757 PE=4 SV=1	LDGLGL	1.02322e+07	1.07072e+07	1.46296e+07	1.18563e+07
S4RDA0	Fibrillar collagen NC1 domain-containing protein OS=Petromyzon marinus OX=7757 PE=4 SV=1	SGAAGPGGP	50000	50000	50000	50000
S4RB93	Uncharacterized protein OS=Petromyzon marinus OX=7757 PE=4 SV=1	LAGASGGK	50000	614158	1.41563e+06	693263
S4RN98	Uncharacterized protein OS=Petromyzon marinus OX=7757 PE=4 SV=1	SLAEVVA	50000	50000	2.03737e+07	6.82458e+06
S4RE44	Insulin receptor substrate 2a OS=Petromyzon marinus OX=7757 PE=4 SV=1	TASGVGGGI	4.46606e+06	1.30497e+06	50000	1.94034e+06
S4RAF5	MutS homolog 3 (E. coli) OS=Petromyzon marinus OX=7757 PE=4 SV=1	LTEGPA	1.08539e+07	13536885	1.43115e+07	1.29008e+07
S4RI13	LUC7-like (S. cerevisiae) OS=Petromyzon marinus OX=7757 PE=3 SV=1	DTLAGT	6.85557e+06	25706826	2.50702e+07	1.92109e+07
S4RYI4	Uncharacterized protein OS=Petromyzon marinus OX=7757 PE=4 SV=1	TAGVANV	50000	50000	50000	50000
S4RIP9	78 kDa glucose-regulated protein OS=Petromyzon marinus OX=7757 PE=3 SV=1	TFAPEE	1.30362e+07	9922361	1.01874e+07	1.10487e+07
S4RL73	TBC1 domain containing kinase OS=Petromyzon marinus OX=7757 PE=4 SV=1	ASAAAEF	1.74641e+08	472562615	2.99181e+08	3.15462e+08
S4RIX7	Uncharacterized protein OS=Petromyzon marinus OX=7757 PE=3 SV=1	LSGAEL	9.02488e+06	22730832	1.92425e+07	1.69994e+07
S4RZQ7	Uncharacterized protein OS=Petromyzon marinus OX=7757 PE=4 SV=1	VAGLGG	7.11241e+07	67729832	6.2816e+07	6.72233e+07
S4R4W9	Cyclin B2 OS=Petromyzon marinus OX=7757 PE=3 SV=1	AVETSENA	8.2122e+06	7100120	8.66191e+06	7.99141e+06
S4R726	Uncharacterized protein OS=Petromyzon marinus OX=7757 PE=4 SV=1	LSGEAL	2.62728e+08	13397977	1.22197e+08	1.32774e+08
S4RMD2	Pyruvate carboxylase OS=Petromyzon marinus OX=7757 GN=PC PE=4 SV=1	AGVASM	3.03367e+07	18704214	1.9728e+07	2.2923e+07
S4RP02	FRAS1 related extracellular matrix 2 OS=Petromyzon marinus OX=7757 GN=FREM2 PE=4 SV=1	LAGAGG	1.24667e+07	12834473	1.01632e+07	1.18215e+07
S4RDW7	Programmed cell death 11 OS=Petromyzon marinus OX=7757 PE=4 SV=1	DLAVASL	1.28624e+07	12724147	2.40833e+07	1.65566e+07
S4RN99	Pumilio RNA-binding family member 1 OS=Petromyzon marinus OX=7757 PE=4 SV=1	TPASLG	3.62805e+07	24290768	3.23596e+07	3.0977e+07
S4RVM3	HEAT repeat containing 5B OS=Petromyzon marinus OX=7757 PE=3 SV=1	LSADSI	7.04454e+07	48845884	5.89024e+07	5.93979e+07
S4RBA9	Uncharacterized protein OS=Petromyzon marinus OX=7757 PE=4 SV=1	VAGTVP	4.69944e+08	309803686	4.16145e+08	3.98631e+08
S4RBK9	Uncharacterized protein OS=Petromyzon marinus OX=7757 PE=4 SV=1	TPSSAVP	4.21736e+06	3.66228e+06	3.76007e+06	3.8799e+06
S4RJ24	Zinc finger protein 236 OS=Petromyzon marinus OX=7757 PE=4 SV=1	LSAANL	1.21436e+07	20081904	1.55419e+07	1.59225e+07
S4RMI0	Serine/threonine-protein kinase receptor OS=Petromyzon marinus OX=7757 PE=3 SV=1	TIALAG	1.99929e+07	18183624	2.07599e+07	1.96455e+07
S4R8C8	Splicing factor 3b, subunit 1 OS=Petromyzon marinus OX=7757 PE=3 SV=1	VGAAEIV	1.20851e+06	50000	4.65319e+06	1.97057e+06
S4RYN4	Uncharacterized protein OS=Petromyzon marinus OX=7757 PE=3 SV=1	SIMGGL	50000	50000	3.73668e+06	1.27889e+06
S4RVJ2	Leucine rich repeat containing G protein-coupled receptor 6 OS=Petromyzon marinus OX=7757 PE=4 SV=1	EAGVLV	2.13433e+08	158676256	1.98835e+08	1.90315e+08
S4RF87	Glyco_trans_2-like domain-containing protein OS=Petromyzon marinus OX=7757 PE=4 SV=1	IDGLGQL	50000	50000	50000	50000
S4RVQ3	Proteasome subunit beta OS=Petromyzon marinus OX=7757 PE=3 SV=1	ESPVVAT	1.04573e+07	13024022	1.74131e+07	1.36315e+07
S4RTK8	Sarcosine dehydrogenase OS=Petromyzon marinus OX=7757 PE=4 SV=1	AGVNVPL	1.08595e+08	5900414	2.3493e+07	4.59961e+07
S4RXS8	Acid sphingomyelinase-like phosphodiesterase OS=Petromyzon marinus OX=7757 PE=3 SV=1	AGLADPAG	3.96289e+07	40760872	4.17632e+07	4.07177e+07
S4RXN3	McKusick-Kaufman syndrome OS=Petromyzon marinus OX=7757 PE=4 SV=1	AVEVASL	1.28624e+07	12724147	2.40833e+07	1.65566e+07
S4RVK4	Uncharacterized protein OS=Petromyzon marinus OX=7757 PE=4 SV=1	KDTAGEP	3.14752e+07	34925616	3.12451e+07	3.25486e+07
S4RT83	Uncharacterized protein OS=Petromyzon marinus OX=7757 PE=4 SV=1	TGAPSP	4.90741e+06	4.71436e+06	3.74605e+06	4.45594e+06
S4RPV2	FAM83 domain-containing protein OS=Petromyzon marinus OX=7757 PE=3 SV=1	VESAVVA	1.56392e+06	2148766	1.52096e+06	1.74455e+06
S4REW7	Strawberry notch homolog 2a OS=Petromyzon marinus OX=7757 PE=3 SV=1	ESLGAL	2.31151e+06	3786347	50000	2.04928e+06
S4RGU2	Uncharacterized protein OS=Petromyzon marinus OX=7757 PE=4 SV=1	AAAVLGI	2.5939e+06	11719420	6.53211e+06	6.94847e+06
S4R8V0	Si:ch211-120k19.1 OS=Petromyzon marinus OX=7757 PE=3 SV=1	TVAGPIT	513134	3.15959e+06	6.33029e+06	3.33434e+06
S4RE79	POP1 homolog, ribonuclease P/MRP subunit OS=Petromyzon marinus OX=7757 GN=POP1 PE=4 SV=1	LPSEVT	1.96338e+07	17585704	2.04182e+07	1.92126e+07
S4RL91	LisH domain-containing protein OS=Petromyzon marinus OX=7757 PE=4 SV=1	PAAAAV	1.64562e+08	153729392	1.59683e+08	1.59325e+08
S4RF92	CUPID domain-containing protein OS=Petromyzon marinus OX=7757 PE=4 SV=1	TVAGGD	1.39532e+07	3.82846e+06	3.7982e+06	7.19328e+06
S4R6E7	PBPe domain-containing protein OS=Petromyzon marinus OX=7757 PE=4 SV=1	VAEAGA	6.22401e+06	6723562	5.07408e+06	6.00722e+06
S4RXW7	IF rod domain-containing protein OS=Petromyzon marinus OX=7757 PE=3 SV=1	VGGVGA	1.05478e+08	203029624	2.03598e+08	1.70702e+08
S4RLC5	Zgc:136858 OS=Petromyzon marinus OX=7757 PE=4 SV=1	LSVSGAG	1.00681e+08	142994624	1.50169e+08	1.31282e+08
S4RU69	DNA helicase OS=Petromyzon marinus OX=7757 PE=3 SV=1	MLAGAS	3.56962e+07	27380824	2.91486e+07	3.07419e+07
S4R4K9	VASP_tetra domain-containing protein OS=Petromyzon marinus OX=7757 PE=4 SV=1	TGVGPP	1.48636e+07	9436828	1.93377e+07	1.4546e+07
S4RZQ0	RING-type domain-containing protein OS=Petromyzon marinus OX=7757 PE=4 SV=1	TAIAGA	1.55756e+08	197065920	2.13387e+08	1.88736e+08
S4RFU9	SH3 domain-containing protein OS=Petromyzon marinus OX=7757 PE=4 SV=1	AVTAPP	2.16626e+07	20453406	1.9528e+07	2.0548e+07
S4RZ36	Protein phosphatase 1 regulatory subunit OS=Petromyzon marinus OX=7757 PE=4 SV=1	AGGLAA	1.05478e+08	90915344	9.23172e+07	9.6237e+07
S4RB00	Immunoglobulin superfamily, DCC subclass, member 3 OS=Petromyzon marinus OX=7757 PE=4 SV=1	LTVTPA	2.59215e+07	4.49472e+07	3.59105e+07	3.55931e+07
S4RXS8	Acid sphingomyelinase-like phosphodiesterase OS=Petromyzon marinus OX=7757 PE=3 SV=1	APGITP	2.16626e+07	20453406	1.9528e+07	2.0548e+07
S4RVM3	HEAT repeat containing 5B OS=Petromyzon marinus OX=7757 PE=3 SV=1	GASAELK	9.87806e+06	9693121	1.07684e+07	1.01132e+07
S4R9B3	HYDIN axonemal central pair apparatus protein OS=Petromyzon marinus OX=7757 PE=4 SV=1	EVLLAN	513134	3.15959e+06	6.33029e+06	3.33434e+06
S4RBA9	Uncharacterized protein OS=Petromyzon marinus OX=7757 PE=4 SV=1	KADPAGL	4.43242e+07	31135856	2.73244e+07	3.42615e+07
S4RPA6	Protein kinase domain-containing protein OS=Petromyzon marinus OX=7757 PE=4 SV=1	QVSGVPAV	3.81336e+06	50000	6.51706e+06	3.46014e+06
S4RB79	ETS domain-containing protein OS=Petromyzon marinus OX=7757 PE=3 SV=1	TVAAAPG	4.39117e+06	9215172	3.95617e+06	5.85417e+06
S4RGZ0	Protein MON2 homolog OS=Petromyzon marinus OX=7757 PE=3 SV=1	AGGALK	2.47671e+07	56697108	2.5733e+07	3.57324e+07
S4RQI4	Serine/threonine kinase 33 OS=Petromyzon marinus OX=7757 PE=4 SV=1	SLAGAIA	1.86182e+07	17383900	1.66745e+07	1.75589e+07
S4RB12	Uncharacterized protein OS=Petromyzon marinus OX=7757 PE=4 SV=1	ASAGAP	3.55138e+06	3.53507e+06	2.66715e+06	3.2512e+06
S4RWE8	M20_dimer domain-containing protein OS=Petromyzon marinus OX=7757 PE=4 SV=1	AVPGLY	50000	50000	3.12078e+06	1.07359e+06
S4R713	Uncharacterized protein OS=Petromyzon marinus OX=7757 PE=4 SV=1	EIVGGP	3.88499e+07	2.45498e+07	3.36695e+07	3.23564e+07
S4R5B4	Histamine receptor H3 OS=Petromyzon marinus OX=7757 PE=4 SV=1	EVGGGF	3.5928e+07	43100680	4.40572e+07	4.10287e+07
S4RJA4	Protein kinase domain-containing protein OS=Petromyzon marinus OX=7757 PE=3 SV=1	LGITMI	7.27375e+07	50210120	1.24481e+08	8.24763e+07
S4RXJ2	Calponin-homology (CH) domain-containing protein OS=Petromyzon marinus OX=7757 PE=3 SV=1	GEIIPL	2.25685e+07	14956668	1.61292e+07	1.78848e+07
S4RN78	C3H1-type domain-containing protein OS=Petromyzon marinus OX=7757 PE=4 SV=1	DALIPL	2.25685e+07	14956668	1.61292e+07	1.78848e+07
S4RA84	Serine hydroxymethyltransferase OS=Petromyzon marinus OX=7757 PE=3 SV=1	VDPVTGL	7.03079e+06	27076418	2.64756e+07	2.01943e+07
S4RKX4	Cytoglobin OS=Petromyzon marinus OX=7757 PE=3 SV=1	SVAPLS	3.37986e+07	44085824	4.52132e+07	4.10325e+07
S4RTC7	RING-type E3 ubiquitin transferase OS=Petromyzon marinus OX=7757 PE=4 SV=1	LMLAAG	2.49963e+07	3.41803e+06	5.52457e+06	1.1313e+07
S4RLP9	Uncharacterized protein OS=Petromyzon marinus OX=7757 PE=4 SV=1	TAESPLTAV	3.86397e+06	3.28879e+06	3.19472e+06	3.44916e+06
S4RUE9	Uncharacterized protein OS=Petromyzon marinus OX=7757 PE=3 SV=1	VTAGGL	3.47778e+07	2.88053e+07	3.2095e+07	3.18927e+07
S4RTT4	DCN1-like protein OS=Petromyzon marinus OX=7757 GN=DCUN1D3 PE=4 SV=1	TVGSDL	7.09897e+07	71649152	7.69166e+07	7.31852e+07
S4RR32	Integrin subunit alpha 6 OS=Petromyzon marinus OX=7757 PE=3 SV=1	ITALAG	1.99929e+07	18183624	2.07599e+07	1.96455e+07
S4RPU1	Zinc finger-containing ubiquitin peptidase 1 OS=Petromyzon marinus OX=7757 PE=3 SV=1	ASAGAPSP	3.30374e+07	20978444	2.12628e+07	2.50929e+07
S4RXF9	Uncharacterized protein OS=Petromyzon marinus OX=7757 PE=3 SV=1	GTAGAPSP	3.30374e+07	20978444	2.12628e+07	2.50929e+07
S4R8R6	Peroxidasin OS=Petromyzon marinus OX=7757 PE=4 SV=1	VGAAGK	3.14687e+07	34379660	2.96491e+07	3.18325e+07
S4R8D2	IF rod domain-containing protein OS=Petromyzon marinus OX=7757 PE=4 SV=1	DTLVSAG	9.65038e+06	11791929	9.94996e+06	1.04641e+07
S4RUE9	Uncharacterized protein OS=Petromyzon marinus OX=7757 PE=3 SV=1	TAGGIA	50000	18125298	2.08671e+07	1.30141e+07
S4RVG5	Uncharacterized protein OS=Petromyzon marinus OX=7757 PE=4 SV=1	AASEISL	7.19551e+06	2903503	8.28969e+06	6.12957e+06
S4R9S4	Non-specific serine/threonine protein kinase OS=Petromyzon marinus OX=7757 PE=4 SV=1	TGTAAST	50000	50000	50000	50000
S4RFT2	IPT/TIG domain-containing protein OS=Petromyzon marinus OX=7757 PE=4 SV=1	KGGGGAAA	50000	50000	50000	50000
S4R787	Fibrillar collagen NC1 domain-containing protein OS=Petromyzon marinus OX=7757 PE=4 SV=1	SGPAGP	5.91123e+06	9187459	5.98253e+06	7.02707e+06
S4R7U0	Uncharacterized protein OS=Petromyzon marinus OX=7757 PE=4 SV=1	SLPPLSL	2.70866e+06	5.07043e+06	3.09698e+06	3.62536e+06
S4RDW8	Protein tyrosine phosphatase, non-receptor type 23, b OS=Petromyzon marinus OX=7757 PE=4 SV=1	RGSAPL	8.25289e+06	5.56044e+06	7.71429e+06	7.17587e+06
S4R961	Aminomethyltransferase OS=Petromyzon marinus OX=7757 PE=3 SV=1	VPSGLA	3.82597e+08	398121952	4.8581e+08	4.22176e+08
S4RMK2	WD repeat domain 90 OS=Petromyzon marinus OX=7757 PE=4 SV=1	TGGLVS	2.23634e+08	202048192	1.61025e+08	1.95569e+08
S4RDA2	NHL repeat containing 2 OS=Petromyzon marinus OX=7757 PE=4 SV=1	EGGLPA	1.12196e+07	8980033	9.73898e+06	9.97953e+06
S4RI35	Lactase OS=Petromyzon marinus OX=7757 PE=4 SV=1	VALAGA	50000	50000	50000	50000
S4R811	Uncharacterized protein OS=Petromyzon marinus OX=7757 PE=3 SV=1	GILGAP	50000	4773534	3.64747e+06	2.82367e+06
S4RJH8	Uncharacterized protein OS=Petromyzon marinus OX=7757 PE=4 SV=1	VGEAVPT	3.50663e+06	3.85119e+06	4.44747e+06	3.9351e+06
S4RQL3	Peroxidasin OS=Petromyzon marinus OX=7757 PE=4 SV=1	IDLLAN	513134	3.15959e+06	6.33029e+06	3.33434e+06
S4RTF3	Uncharacterized protein OS=Petromyzon marinus OX=7757 PE=4 SV=1	LSNVML	1.62134e+07	1.67472e+06	50000	5.97938e+06
S4R8P8	Uncharacterized protein OS=Petromyzon marinus OX=7757 PE=4 SV=1	MVVYGG	4.24335e+07	95817584	9.25308e+07	7.69273e+07
S4RDW8	Protein tyrosine phosphatase, non-receptor type 23, b OS=Petromyzon marinus OX=7757 PE=4 SV=1	APGTLP	2.16626e+07	20453406	1.9528e+07	2.0548e+07
S4RB70	Uncharacterized protein OS=Petromyzon marinus OX=7757 PE=3 SV=1	LSEGAL	3.30586e+06	2.9692e+07	6.19847e+06	1.30654e+07
S4RLN4	Transmembrane and coiled-coil domain family 2 OS=Petromyzon marinus OX=7757 PE=3 SV=1	VADAGGL	50000	8639005	9.45729e+06	6.04877e+06
S4R6E7	PBPe domain-containing protein OS=Petromyzon marinus OX=7757 PE=4 SV=1	ISSSLS	8.50619e+07	70479512	6.95996e+07	7.5047e+07
S4R7B3	Uncharacterized protein OS=Petromyzon marinus OX=7757 PE=4 SV=1	FAGAAP	5.2362e+06	2908008	2.3857e+06	3.50997e+06
S4RMC7	Uncharacterized protein OS=Petromyzon marinus OX=7757 PE=4 SV=1	LDTAGP	50000	2.89859e+06	3.50862e+06	2.1524e+06
S4RVJ2	Leucine rich repeat containing G protein-coupled receptor 6 OS=Petromyzon marinus OX=7757 PE=4 SV=1	AVAAVA	1.34783e+08	37101328	5.35187e+07	7.51344e+07
S4RD75	Receptor protein-tyrosine kinase OS=Petromyzon marinus OX=7757 PE=4 SV=1	IPPLDP	5.93655e+06	2915365	50000	2.9673e+06
S4RNN3	Uncharacterized protein OS=Petromyzon marinus OX=7757 PE=4 SV=1	DLGGLM	50000	50000	4.11646e+06	1.40549e+06
S4R640	Twinkle mtDNA helicase OS=Petromyzon marinus OX=7757 PE=4 SV=1	LGPQNGL	5.21227e+06	6186044	50000	3.81611e+06
S4RHT6	LIM zinc-binding domain-containing protein OS=Petromyzon marinus OX=7757 PE=4 SV=1	PPMERKPN	2.16653e+07	11911478	2.09843e+07	1.8187e+07
S4R5A2	SPG7 matrix AAA peptidase subunit, paraplegin OS=Petromyzon marinus OX=7757 PE=3 SV=1	EVIGGLGA	50000	50000	50000	50000
S4RUT6	G protein-coupled receptor 155b OS=Petromyzon marinus OX=7757 PE=4 SV=1	LPAFAV	1.96014e+07	14874341	1.44666e+07	1.63141e+07
S4RDA0	Fibrillar collagen NC1 domain-containing protein OS=Petromyzon marinus OX=7757 PE=4 SV=1	GPAGGAGP	1.62123e+07	19064774	5.69772e+06	1.36583e+07
S4RFA0	RNA helicase OS=Petromyzon marinus OX=7757 PE=3 SV=1	QTSAGSGGG	4.76577e+06	4185375	2.18632e+06	3.71249e+06
S4RW90	MLLT10 histone lysine methyltransferase DOT1L cofactor OS=Petromyzon marinus OX=7757 PE=4 SV=1	VVQTPAA	1.77055e+07	21919500	2.09288e+07	2.01846e+07
S4RY49	Male germ cell-associated kinase OS=Petromyzon marinus OX=7757 PE=4 SV=1	LPAVAP	50000	6.64643e+06	5.88117e+06	4.19253e+06
S4RQT7	40S ribosomal protein S21 OS=Petromyzon marinus OX=7757 PE=3 SV=1	DTGEFVDL	1.51571e+06	1.18558e+06	1.58987e+06	1.43039e+06
S4R814	Thyroglobulin OS=Petromyzon marinus OX=7757 PE=4 SV=1	LTAAGA	1.55756e+08	197065920	2.13387e+08	1.88736e+08
S4RXN3	McKusick-Kaufman syndrome OS=Petromyzon marinus OX=7757 PE=4 SV=1	VAGGSP	8.79279e+07	77725356	9.20332e+07	8.58955e+07
S4RZH7	Solute carrier family 35 member A3a OS=Petromyzon marinus OX=7757 PE=3 SV=1	VGGLVVA	2.5939e+06	11719420	6.53211e+06	6.94847e+06
S4RJ41	IF rod domain-containing protein OS=Petromyzon marinus OX=7757 PE=4 SV=1	GGGGFGGF	1.77226e+06	3.89601e+06	1.09836e+06	2.25554e+06
S4RKS8	Ig-like domain-containing protein OS=Petromyzon marinus OX=7757 PE=4 SV=1	VAAVAAA	9.60169e+06	12118441	1.09188e+07	1.08796e+07
S4RN65	NHL repeat containing 3 OS=Petromyzon marinus OX=7757 PE=4 SV=1	LSGEGF	4.2193e+06	5639501	5.29029e+06	5.0497e+06
S4RMG2	Receptor-type tyrosine-protein phosphatase OS=Petromyzon marinus OX=7757 PE=3 SV=1	ITSLAP	1.44708e+07	50000	4.35448e+06	6.29176e+06
S4R4S0	SMP-LTD domain-containing protein OS=Petromyzon marinus OX=7757 PE=4 SV=1	TLSLAP	1.44708e+07	50000	4.35448e+06	6.29176e+06
S4RGA9	Papilin a, proteoglycan-like sulfated glycoprotein OS=Petromyzon marinus OX=7757 PE=4 SV=1	LLVELL	50000	50000	6.99123e+06	2.36374e+06
S4RBC9	Annexin OS=Petromyzon marinus OX=7757 GN=ANXA7 PE=3 SV=1	SAPPGGPG	50000	3180639	2.73191e+06	1.98752e+06
S4REI3	Baculoviral IAP repeat containing 6 OS=Petromyzon marinus OX=7757 PE=4 SV=1	ASPASPA	4.76961e+06	5.0157e+06	4.93614e+06	4.90715e+06
S4RUP8	Uncharacterized protein OS=Petromyzon marinus OX=7757 PE=4 SV=1	TAAAGSL	1.00681e+08	142994624	1.50169e+08	1.31282e+08
S4RMQ3	Dihydrodiol dehydrogenase (dimeric), like OS=Petromyzon marinus OX=7757 GN=DHDH PE=3 SV=1	ELAADP	2.23673e+06	1.54784e+06	922423	1.569e+06
S4RMB7	G_PROTEIN_RECEP_F1_2 domain-containing protein OS=Petromyzon marinus OX=7757 PE=3 SV=1	VSAPLAA	3.14916e+07	27312974	2.69165e+07	2.85737e+07
S4RU31	Transmembrane protein 198 OS=Petromyzon marinus OX=7757 PE=3 SV=1	EVVPAAI	1.25387e+06	50000	6.052e+06	2.45196e+06
S4RWI7	Fibrillar collagen NC1 domain-containing protein OS=Petromyzon marinus OX=7757 PE=4 SV=1	SGAPGP	5.91123e+06	9187459	5.98253e+06	7.02707e+06
S4RE67	Separase OS=Petromyzon marinus OX=7757 PE=4 SV=1	AVEAAA	50000	12676559	1.03549e+07	7.69384e+06
S4RAM6	Uncharacterized protein OS=Petromyzon marinus OX=7757 PE=4 SV=1	IPLSVG	2.10218e+07	35933256	2.50986e+07	2.73512e+07
S4RA37	Ubiquitinyl hydrolase 1 OS=Petromyzon marinus OX=7757 PE=4 SV=1	SPPLPP	50000	50000	50000	50000
S4RDG1	Uncharacterized protein OS=Petromyzon marinus OX=7757 PE=4 SV=1	VEGASMQ	4.76577e+06	4185375	2.18632e+06	3.71249e+06
S4RHB4	KIF-binding protein OS=Petromyzon marinus OX=7757 PE=3 SV=1	KEVGTPP	5.56742e+06	4938074	50000	3.5185e+06
S4RMN4	Uncharacterized protein OS=Petromyzon marinus OX=7757 PE=3 SV=1	DEGYVL	2.15775e+07	55712108	6.00447e+07	4.57781e+07
S4RRT2	Uncharacterized protein OS=Petromyzon marinus OX=7757 PE=4 SV=1	AGADAG	4.76761e+07	37140323	3.65668e+07	4.04611e+07
S4RZ47	Uncharacterized protein OS=Petromyzon marinus OX=7757 PE=3 SV=1	TGGAGGGP	50000	50000	50000	50000
S4R7G7	F-box protein 30 OS=Petromyzon marinus OX=7757 PE=4 SV=1	VPVVGG	1.24891e+07	14463700	1.71259e+07	1.46929e+07
S4RF60	Uncharacterized protein OS=Petromyzon marinus OX=7757 PE=4 SV=1	APGIAG	1.95084e+07	10716909	7.97846e+06	1.27346e+07
S4RCP5	La ribonucleoprotein 1B OS=Petromyzon marinus OX=7757 PE=4 SV=1	TVAVGG	4.17376e+07	31004486	3.19196e+07	3.48872e+07
S4R477	Neurobeachin like 2 OS=Petromyzon marinus OX=7757 GN=NBEAL2 PE=4 SV=1	PSTPSP	1.42329e+08	113213168	1.2316e+08	1.26234e+08
S4RB24	Cytoplasmic aconitate hydratase OS=Petromyzon marinus OX=7757 PE=3 SV=1	PADLVI	7.57966e+06	5408836	9.96291e+06	7.65047e+06
S4RZ87	Roundabout, axon guidance receptor, homolog 1 (Drosophila) OS=Petromyzon marinus OX=7757 PE=4 SV=1	VGGGGGGA	50000	50000	50000	50000
S4RTR5	AF4/FMR2 family, member 2 OS=Petromyzon marinus OX=7757 PE=3 SV=1	SPTPSP	1.42329e+08	113213168	1.2316e+08	1.26234e+08
S4RZ89	Uncharacterized protein OS=Petromyzon marinus OX=7757 PE=3 SV=1	VAGAGK	3.14687e+07	34379660	2.96491e+07	3.18325e+07
S4R984	Uncharacterized protein OS=Petromyzon marinus OX=7757 PE=4 SV=1	TGAGAI	1.74044e+07	19016200	1.41566e+07	1.68591e+07
S4RX16	Transketolase b OS=Petromyzon marinus OX=7757 PE=4 SV=1	YPEGGL	2.28194e+07	20757772	2.42844e+07	2.26205e+07
S4RZ60	Zinc finger, RAN-binding domain containing 3 OS=Petromyzon marinus OX=7757 PE=4 SV=1	RAGQFW	1.88606e+07	19905498	1.93706e+07	1.93789e+07
S4RBV9	Uncharacterized protein OS=Petromyzon marinus OX=7757 PE=3 SV=1	TPGGPGGP	50000	3180639	2.73191e+06	1.98752e+06
S4R6X7	Nucleoporin 62 like OS=Petromyzon marinus OX=7757 PE=3 SV=1	SAAAAP	2.57634e+07	18988814	2.04125e+07	2.17216e+07
S4RB12	Uncharacterized protein OS=Petromyzon marinus OX=7757 PE=4 SV=1	IASAGA	5.5164e+07	37477172	4.92745e+06	3.25229e+07
S4RVQ3	Proteasome subunit beta OS=Petromyzon marinus OX=7757 PE=3 SV=1	IVVGGY	50000	10846998	6.83003e+06	5.90901e+06
S4RJK7	Ion_trans domain-containing protein OS=Petromyzon marinus OX=7757 PE=4 SV=1	GADAGA	4.85351e+07	34000329	5.25314e+07	4.50223e+07
S4RX14	Cysteine and tyrosine-rich protein 1 OS=Petromyzon marinus OX=7757 PE=3 SV=1	VTVPAG	2.84507e+06	3.7985e+06	4.21866e+06	3.62074e+06
S4RA37	Ubiquitinyl hydrolase 1 OS=Petromyzon marinus OX=7757 PE=4 SV=1	TPIGGP	3.67618e+06	4416601	3.52844e+06	3.87374e+06
S4RWK3	Uncharacterized protein OS=Petromyzon marinus OX=7757 PE=4 SV=1	AGPTLA	1.56527e+07	18464558	1.49124e+07	1.63432e+07
S4RGG6	Integrin beta OS=Petromyzon marinus OX=7757 PE=3 SV=1	TAVVAK	7.13059e+06	8.05849e+06	1.10278e+07	8.73897e+06
S4RY00	Peptidyl-prolyl cis-trans isomerase OS=Petromyzon marinus OX=7757 PE=3 SV=1	EGPGIL	1.12897e+07	10784422	1.52287e+07	1.24343e+07
S4R984	Uncharacterized protein OS=Petromyzon marinus OX=7757 PE=4 SV=1	EIGSALT	6.61039e+06	13180905	7.14193e+06	8.97774e+06
S4RDS0	MLLT3 super elongation complex subunit OS=Petromyzon marinus OX=7757 PE=4 SV=1	SAAGVP	2.05946e+07	16835900	2.04127e+07	1.92811e+07
S4R4R0	Metallophos domain-containing protein OS=Petromyzon marinus OX=7757 PE=4 SV=1	VAGAVA	1.42226e+07	50000	1.4613e+07	9.62854e+06
S4R7X5	5-oxoprolinase, ATP-hydrolysing OS=Petromyzon marinus OX=7757 PE=3 SV=1	PGGGGF	50000	50000	50000	50000
S4R4N1	Uncharacterized protein OS=Petromyzon marinus OX=7757 PE=4 SV=1	IGGNAPS	1.74303e+06	5044805	2.44492e+06	3.07758e+06
S4R6G5	Uncharacterized protein OS=Petromyzon marinus OX=7757 PE=4 SV=1	AGDAGA	4.85351e+07	34000329	5.25314e+07	4.50223e+07
S4RW04	Uncharacterized protein OS=Petromyzon marinus OX=7757 PE=4 SV=1	PTSPGA	3.79259e+07	39104928	2.41308e+07	3.37205e+07
S4RDT1	Uncharacterized protein OS=Petromyzon marinus OX=7757 PE=4 SV=1	ELGGISL	1.28624e+07	12724147	2.40833e+07	1.65566e+07
S4RKS8	Ig-like domain-containing protein OS=Petromyzon marinus OX=7757 PE=4 SV=1	IDDVAAP	2.24604e+06	50000	50000	782013
S4RR09	Uncharacterized protein OS=Petromyzon marinus OX=7757 PE=4 SV=1	TVGIPA	4.61488e+07	33693696	4.59628e+07	4.19351e+07
S4RLV5	WW domain-containing protein OS=Petromyzon marinus OX=7757 PE=4 SV=1	LDEAQAI	3.84444e+06	3.98539e+06	5.2226e+06	4.35081e+06
S4RHU5	FSA_C domain-containing protein OS=Petromyzon marinus OX=7757 PE=4 SV=1	IGATSQ	2.71977e+07	38880572	3.90341e+07	3.50375e+07
S4RRT5	Guanylate cyclase domain-containing protein OS=Petromyzon marinus OX=7757 PE=3 SV=1	GNNVAL	2.23318e+07	20277554	2.07853e+07	2.11316e+07
S4R4X6	Centrosomal protein 104 OS=Petromyzon marinus OX=7757 GN=CEP104 PE=4 SV=1	LVAGAY	4.02325e+06	5155124	6.04076e+06	5.07305e+06
S4RJ67	Uncharacterized protein OS=Petromyzon marinus OX=7757 PE=3 SV=1	LAPLPSLS	1.45781e+07	10065626	1.13883e+07	1.20107e+07
S4RUI1	Uncharacterized protein OS=Petromyzon marinus OX=7757 PE=4 SV=1	SAPADI	1.53252e+07	50000	50000	5.14172e+06
S4RD36	Uncharacterized protein OS=Petromyzon marinus OX=7757 PE=4 SV=1	VAGATS	2.63651e+08	155330272	1.99946e+08	2.06309e+08
S4RE99	RNA helicase OS=Petromyzon marinus OX=7757 GN=YTHDC2 PE=4 SV=1	VAAAAA	2.816e+07	23567206	2.59761e+07	2.59011e+07
S4R9W4	Nitric-oxide synthase (NADPH) OS=Petromyzon marinus OX=7757 GN=NOS1 PE=3 SV=1	LEVGGL	1.69707e+07	1.83591e+07	2.35208e+07	1.96169e+07
S4RG25	Uncharacterized protein OS=Petromyzon marinus OX=7757 PE=3 SV=1	SVAVME	2.28194e+07	20757772	2.42844e+07	2.26205e+07
S4RFT9	Zgc:162396 OS=Petromyzon marinus OX=7757 PE=4 SV=1	LDGSVGL	2.20755e+06	1.71453e+06	3.30555e+06	2.40921e+06
S4RN78	C3H1-type domain-containing protein OS=Petromyzon marinus OX=7757 PE=4 SV=1	PLDVQF	5.26604e+06	5174627	4.98829e+06	5.14299e+06
S4R7C8	Uncharacterized protein OS=Petromyzon marinus OX=7757 PE=4 SV=1	VGAPGI	1.94339e+07	18672310	1.74612e+07	1.85225e+07
S4RAU3	Coiled-coil domain containing 9 OS=Petromyzon marinus OX=7757 GN=CCDC9 PE=4 SV=1	PGAGPGAT	50000	50000	50000	50000
S4RSX7	Uncharacterized protein OS=Petromyzon marinus OX=7757 PE=3 SV=1	VEGGGI	1.24487e+07	8511648	9.4341e+06	1.01315e+07
S4RQV6	Methylcrotonoyl-CoA carboxylase OS=Petromyzon marinus OX=7757 PE=3 SV=1	VATIGSAP	2.84386e+07	26388908	3.10028e+07	2.86101e+07
S4RCU5	Uncharacterized protein OS=Petromyzon marinus OX=7757 PE=4 SV=1	TAGAPL	7.77757e+06	7.43303e+06	5.10552e+06	6.77204e+06
S4RJU7	Glutaminase OS=Petromyzon marinus OX=7757 PE=3 SV=1	AGEESLL	2.29057e+07	11565131	644461	1.17051e+07
S4RHP3	VWFD domain-containing protein OS=Petromyzon marinus OX=7757 PE=4 SV=1	TAGPVQ	1.10919e+07	21504178	2.40894e+07	1.88952e+07
S4RKW1	Discs, large (Drosophila) homolog-associated protein 1b OS=Petromyzon marinus OX=7757 PE=3 SV=1	VLVDGPE	50000	26541350	1.44468e+07	1.36794e+07
S4REW2	MFS domain-containing protein OS=Petromyzon marinus OX=7757 PE=4 SV=1	VPSGALP	8.14046e+06	6.14296e+06	7.88573e+06	7.38972e+06
S4RS02	Uncharacterized protein OS=Petromyzon marinus OX=7757 PE=4 SV=1	VAPAGA	5.17952e+06	50000	3.75887e+06	2.99613e+06
S4RB70	Uncharacterized protein OS=Petromyzon marinus OX=7757 PE=3 SV=1	NAAGIGEP	1.66128e+07	50000	2.52917e+07	1.39848e+07
S4RQ32	Amino_oxidase domain-containing protein OS=Petromyzon marinus OX=7757 PE=4 SV=1	TLLDQL	50000	50000	50000	50000
S4RI80	Monoglyceride lipase OS=Petromyzon marinus OX=7757 PE=4 SV=1	PDIVSP	1.33405e+07	11342941	1.37752e+07	1.28196e+07
S4R6S9	Uncharacterized protein OS=Petromyzon marinus OX=7757 PE=4 SV=1	NSPPPP	6.01573e+06	5080518	3.0455e+06	4.71392e+06
S4R954	Dystrobrevin binding protein 1b OS=Petromyzon marinus OX=7757 PE=3 SV=1	TGAAND	8.25419e+06	5320595	7.86521e+06	7.14666e+06
S4S047	Ras protein specific guanine nucleotide releasing factor 1 OS=Petromyzon marinus OX=7757 PE=4 SV=1	TSPPGA	6.98701e+07	69515956	4.81101e+07	6.24987e+07
S4RBA9	Uncharacterized protein OS=Petromyzon marinus OX=7757 PE=4 SV=1	TVQAIA	1.86182e+07	17383900	1.66745e+07	1.75589e+07
S4RV90	Branchpoint-bridging protein OS=Petromyzon marinus OX=7757 PE=3 SV=1	KAVDQI	50000	50000	50000	50000
S4RUX7	PCM1_C domain-containing protein OS=Petromyzon marinus OX=7757 PE=4 SV=1	QDTESPIL	3.40161e+06	10850404	7.73137e+06	7.3278e+06
S4RJV2	Cas1_AcylT domain-containing protein OS=Petromyzon marinus OX=7757 PE=3 SV=1	VADTPP	8.91106e+06	9128405	1.01673e+07	9.40225e+06
S4RRT9	RAN binding protein 2 OS=Petromyzon marinus OX=7757 PE=4 SV=1	TGFSFGI	50000	50000	50000	50000
S4RY15	Cilia- and flagella-associated protein 52 OS=Petromyzon marinus OX=7757 PE=3 SV=1	EGAVTSI	50000	50000	50000	50000
S4R8U1	Uncharacterized protein OS=Petromyzon marinus OX=7757 PE=3 SV=1	NPDGTF	2.23303e+07	18595214	1.94366e+07	2.01207e+07
S4RFB6	MYND-type domain-containing protein OS=Petromyzon marinus OX=7757 PE=4 SV=1	GKVTML	50000	50000	50000	50000
S4RAJ6	Elongation factor like GTPase 1 OS=Petromyzon marinus OX=7757 PE=4 SV=1	SADGLVL	6.01845e+06	50000	4.76838e+06	3.61228e+06
S4S0S5	Beta-actin OS=Petromyzon marinus OX=7757 GN=ACTB PE=2 SV=1	IGGSIL	1.37282e+07	8.7631e+06	1.49562e+07	1.24825e+07
S4RG33	Probable tRNA N6-adenosine threonylcarbamoyltransferase OS=Petromyzon marinus OX=7757 GN=OSGEP PE=3 SV=1	GPGMGAP	1.82153e+06	2502751	2.87872e+06	2.401e+06
S4RAT0	[Histone H3]-lysine(4) N-methyltransferase OS=Petromyzon marinus OX=7757 PE=4 SV=1	TINSSS	3.54286e+07	31211332	3.41327e+07	3.35909e+07
S4R7J0	BCL9 like OS=Petromyzon marinus OX=7757 GN=BCL9L PE=3 SV=1	GLGGPD	2.08781e+07	17025366	1.50715e+07	1.76583e+07
S4RY58	Talin 2 OS=Petromyzon marinus OX=7757 GN=TLN2 PE=4 SV=1	FVGGIA	7.12896e+06	2.70485e+08	9.02493e+07	1.22621e+08
S4R8E6	Polypeptide N-acetylgalactosaminyltransferase OS=Petromyzon marinus OX=7757 PE=3 SV=1	VATGDVL	9.00929e+06	5.37852e+06	6.03814e+06	6.80865e+06
S4RHU5	FSA_C domain-containing protein OS=Petromyzon marinus OX=7757 PE=4 SV=1	VAAAAGA	50000	50000	50000	50000
S4RLI9	Si:dkey-183c6.8 OS=Petromyzon marinus OX=7757 PE=4 SV=1	VTGSGP	2.64563e+07	22937886	2.07583e+07	2.33842e+07
S4RMG5	Protein kinase domain-containing protein OS=Petromyzon marinus OX=7757 PE=4 SV=1	ASIAEKM	2.91636e+06	3.14213e+06	2.59078e+06	2.88309e+06
S4RAV9	Uncharacterized protein OS=Petromyzon marinus OX=7757 PE=4 SV=1	TVLTAP	2.59215e+07	4.49472e+07	3.59105e+07	3.55931e+07
S4RLI9	Si:dkey-183c6.8 OS=Petromyzon marinus OX=7757 PE=4 SV=1	DDIDLI	4.60715e+06	2.25303e+06	3.58185e+06	3.48068e+06
S4R8G7	Mitochondrial ribosomal protein L12 OS=Petromyzon marinus OX=7757 PE=3 SV=1	ATSAAAP	9.77628e+06	6841733	8.40383e+06	8.34061e+06
S4RT64	PACT_coil_coil domain-containing protein OS=Petromyzon marinus OX=7757 PE=4 SV=1	VQSHGSL	1.30483e+07	1.82687e+06	5.8398e+06	6.905e+06
S4RML3	Uncharacterized protein OS=Petromyzon marinus OX=7757 PE=4 SV=1	GAGALL	3.75868e+07	42473508	4.07418e+07	4.02674e+07
S4RV91	AT rich interactive domain 2 (ARID, RFX-like) OS=Petromyzon marinus OX=7757 PE=4 SV=1	LATAVP	3.4254e+07	28331708	3.1958e+07	3.15146e+07
S4RLC5	Zgc:136858 OS=Petromyzon marinus OX=7757 PE=4 SV=1	LVAGVI	7.53314e+06	6868471	7.51124e+06	7.30428e+06
S4RA59	Vav guanine nucleotide exchange factor 2 OS=Petromyzon marinus OX=7757 GN=VAV2 PE=4 SV=1	KSGANQ	1.37959e+07	14587290	1.28338e+07	1.3739e+07
S4R5B1	Adiponectin, C1Q and collagen domain containing OS=Petromyzon marinus OX=7757 GN=ADIPOQ PE=4 SV=1	LGGGKA	9.99059e+06	7.92656e+06	8.27294e+06	8.73003e+06
S4RSW4	Transmembrane protein 115 OS=Petromyzon marinus OX=7757 PE=4 SV=1	GAAGAAPA	1.79112e+07	9732179	9.80047e+06	1.24813e+07
S4RXN3	McKusick-Kaufman syndrome OS=Petromyzon marinus OX=7757 PE=4 SV=1	SAVGPP	1.48636e+07	9436828	1.93377e+07	1.4546e+07
S4RLV5	WW domain-containing protein OS=Petromyzon marinus OX=7757 PE=4 SV=1	SLSSIS	8.50619e+07	70479512	6.95996e+07	7.5047e+07
S4RE64	ZP domain-containing protein OS=Petromyzon marinus OX=7757 PE=4 SV=1	TVAVAAP	3.14916e+07	27312974	2.69165e+07	2.85737e+07
S4RTR5	AF4/FMR2 family, member 2 OS=Petromyzon marinus OX=7757 PE=3 SV=1	TPSPAG	3.79259e+07	39104928	2.41308e+07	3.37205e+07
S4RPY7	Regulator of G protein signaling 12 OS=Petromyzon marinus OX=7757 PE=4 SV=1	PLDLGIA	50000	165725536	8.80609e+07	8.46122e+07
S4RAA0	Uncharacterized protein OS=Petromyzon marinus OX=7757 PE=3 SV=1	PGGELI	1.21283e+06	5.31518e+06	493097	2.34037e+06
S4RY97	Rho guanine nucleotide exchange factor 17 OS=Petromyzon marinus OX=7757 GN=ARHGEF17 PE=4 SV=1	TVGSPGNP	50000	50000	50000	50000
S4RFG4	AP complex subunit beta OS=Petromyzon marinus OX=7757 PE=3 SV=1	PASLAAP	1.67756e+07	19286090	1.95225e+07	1.85281e+07
S4RUA3	Excision repair cross-complementation group 6 OS=Petromyzon marinus OX=7757 PE=4 SV=1	APPPPP	3.73109e+07	25446178	2.97156e+07	3.08242e+07
S4RI35	Lactase OS=Petromyzon marinus OX=7757 PE=4 SV=1	PSGVAP	1.48636e+07	9436828	1.93377e+07	1.4546e+07
S4RDW8	Protein tyrosine phosphatase, non-receptor type 23, b OS=Petromyzon marinus OX=7757 PE=4 SV=1	PTSPAG	3.79259e+07	39104928	2.41308e+07	3.37205e+07
S4RLB8	RR_TM4-6 domain-containing protein OS=Petromyzon marinus OX=7757 PE=4 SV=1	EQESLL	2.29057e+07	11565131	644461	1.17051e+07
S4RZN8	Uncharacterized protein OS=Petromyzon marinus OX=7757 PE=4 SV=1	LPSGTP	3.27779e+07	24009248	2.66143e+07	2.78005e+07
S4RDW8	Protein tyrosine phosphatase, non-receptor type 23, b OS=Petromyzon marinus OX=7757 PE=4 SV=1	PSTTPP	8.91106e+06	9128405	1.01673e+07	9.40225e+06
S4REB7	Insulin like growth factor 2 mRNA binding protein 3 OS=Petromyzon marinus OX=7757 PE=3 SV=1	VTPAVAQ	8.13086e+06	50000	50000	2.74362e+06
S4RTT5	DUF4704 domain-containing protein OS=Petromyzon marinus OX=7757 PE=4 SV=1	ILEVLL	50000	50000	6.99123e+06	2.36374e+06
S4RY00	Peptidyl-prolyl cis-trans isomerase OS=Petromyzon marinus OX=7757 PE=3 SV=1	LSGLDVL	3.03228e+06	2.42531e+06	2.71423e+06	2.72394e+06
S4R617	Protein phosphatase 1, regulatory subunit 8a OS=Petromyzon marinus OX=7757 PE=4 SV=1	PLPNPAP	50000	50000	50000	50000
S4RKP3	Protein NDNF OS=Petromyzon marinus OX=7757 PE=4 SV=1	KGGGGGGA	1.1204e+07	7.46037e+06	1.11086e+07	9.92433e+06
S4REI3	Baculoviral IAP repeat containing 6 OS=Petromyzon marinus OX=7757 PE=4 SV=1	LIDLIL	50000	50000	6.99123e+06	2.36374e+06
S4RD28	LLGL scribble cell polarity complex component 1 OS=Petromyzon marinus OX=7757 PE=4 SV=1	SAVSSAS	50000	50000	50000	50000
S4R8C7	AB hydrolase-1 domain-containing protein OS=Petromyzon marinus OX=7757 PE=4 SV=1	IVAGLV	7.53314e+06	6868471	7.51124e+06	7.30428e+06
S4RL32	SANT domain-containing protein OS=Petromyzon marinus OX=7757 PE=4 SV=1	TVGGSGGPP	50000	50000	50000	50000
S4RT25	Epoxide hydrolase 2, cytoplasmic OS=Petromyzon marinus OX=7757 PE=4 SV=1	DLGGVL	6.79417e+07	40015160	5.14853e+07	5.31474e+07
S4RUF5	Uncharacterized protein OS=Petromyzon marinus OX=7757 PE=4 SV=1	DVVDGGF	50000	8583239	50000	2894413
S4RW40	Nup214_FG domain-containing protein OS=Petromyzon marinus OX=7757 PE=4 SV=1	GAGGTF	6.04799e+07	50931128	3.22948e+07	4.79019e+07
S4RP78	Transmembrane protein 168b OS=Petromyzon marinus OX=7757 PE=3 SV=1	LGLGVI	7.53314e+06	6868471	7.51124e+06	7.30428e+06
S4R5M7	Fatty acid synthase OS=Petromyzon marinus OX=7757 GN=FASN PE=4 SV=1	VLGPIG	8.77076e+07	2.84682e+07	7.55196e+07	6.38985e+07
S4S037	Glutathione peroxidase 2 OS=Petromyzon marinus OX=7757 PE=3 SV=1	LPLPSD	5.58101e+07	46298112	6.72718e+07	5.646e+07
S4RG46	Filamin A OS=Petromyzon marinus OX=7757 PE=3 SV=1	VSGAGV	1.6708e+06	4507811	2.82647e+06	3.00169e+06
S4RAS1	5'-deoxynucleotidase HDDC2 OS=Petromyzon marinus OX=7757 PE=3 SV=1	IVGDIA	50000	28330276	3.66099e+07	2.16634e+07
S4R9H3	Cystathionine gamma-lyase OS=Petromyzon marinus OX=7757 PE=3 SV=1	AVGAVP	6.50941e+06	29143284	1.74612e+07	1.77046e+07
S4RYJ0	RRM domain-containing protein OS=Petromyzon marinus OX=7757 PE=4 SV=1	QTLFSP	5.97954e+07	78159464	1.11691e+08	8.32152e+07
S4REW2	MFS domain-containing protein OS=Petromyzon marinus OX=7757 PE=4 SV=1	VGGVAP	6.9541e+07	84000116	9.44349e+07	8.26587e+07
S4RM23	Fibrinogen-like 1 OS=Petromyzon marinus OX=7757 PE=4 SV=1	TAGDAL	3.33967e+07	19411028	2.94527e+07	2.74201e+07
S4RPF8	DENN/MADD domain containing 4A OS=Petromyzon marinus OX=7757 PE=4 SV=1	TSPPAG	3.79259e+07	39104928	2.41308e+07	3.37205e+07
S4R858	GPI inositol-deacylase OS=Petromyzon marinus OX=7757 PE=3 SV=1	VAPVLS	2.60273e+07	27692271	9.82847e+06	2.11827e+07
S4RND3	HHIP like 1 OS=Petromyzon marinus OX=7757 PE=4 SV=1	EGGALP	1.12196e+07	8980033	9.73898e+06	9.97953e+06
S4RV77	LAM_G_DOMAIN domain-containing protein OS=Petromyzon marinus OX=7757 PE=4 SV=1	ASWAVP	1.82198e+07	3.36883e+07	1.77943e+07	2.32341e+07
S4R5S3	Neuron navigator 2 OS=Petromyzon marinus OX=7757 PE=3 SV=1	PTPMGI	50000	1.2742e+06	50000	458067
S4RIG8	CAP-ZIP_m domain-containing protein OS=Petromyzon marinus OX=7757 PE=4 SV=1	VEEVPT	3.21885e+07	19828236	1.57666e+07	2.25944e+07
S4S1M1	Leucine rich repeat containing 4Ba OS=Petromyzon marinus OX=7757 PE=4 SV=1	DLSLGS	4.16135e+07	44204332	4.60473e+07	4.3955e+07
S4RUY7	Uncharacterized protein OS=Petromyzon marinus OX=7757 PE=4 SV=1	LTAGAP	2.1472e+07	17647560	1.97946e+07	1.96381e+07
S4RME4	Kelch like family member 29 OS=Petromyzon marinus OX=7757 PE=4 SV=1	VEGGVI	1.0701e+08	64956126	7.92219e+07	8.37293e+07
S4R8U1	Uncharacterized protein OS=Petromyzon marinus OX=7757 PE=3 SV=1	PDGAEL	4.66126e+07	47794944	4.81069e+07	4.75048e+07
S4R897	Myosin IEa OS=Petromyzon marinus OX=7757 PE=3 SV=1	PGGGGP	3.18589e+07	33805104	2.63833e+07	3.06825e+07
S4RE44	Insulin receptor substrate 2a OS=Petromyzon marinus OX=7757 PE=4 SV=1	SPGVAP	1.48636e+07	9436828	1.93377e+07	1.4546e+07
S4R8N8	Collagen type II alpha 1 chain OS=Petromyzon marinus OX=7757 GN=COL2A1 PE=4 SV=1	GPAGSPGP	50000	3180639	2.73191e+06	1.98752e+06
S4RVY2	Lactamase, beta OS=Petromyzon marinus OX=7757 PE=4 SV=1	SLTTAA	5.03577e+07	69183008	6.83307e+07	6.26238e+07
S4RAF5	MutS homolog 3 (E. coli) OS=Petromyzon marinus OX=7757 PE=4 SV=1	LAASAQ	8.18985e+07	56727416	5.88683e+07	6.58314e+07
S4RYC8	Phosphatase and actin regulator OS=Petromyzon marinus OX=7757 PE=3 SV=1	PALSSP	1.95907e+07	13298542	1.20946e+07	1.49946e+07
S4R858	GPI inositol-deacylase OS=Petromyzon marinus OX=7757 PE=3 SV=1	IPSAGL	50000	50000	50000	50000
S4RED7	Focadhesin OS=Petromyzon marinus OX=7757 PE=4 SV=1	LGIGLV	7.53314e+06	6868471	7.51124e+06	7.30428e+06
S4RAB4	NUMB like endocytic adaptor protein OS=Petromyzon marinus OX=7757 PE=4 SV=1	AAYAGA	2.5678e+07	18529665	2.16671e+07	2.19582e+07
S4RPT1	Uncharacterized protein OS=Petromyzon marinus OX=7757 PE=4 SV=1	AAGPAA	2.30141e+08	193061474	1.55257e+08	1.9282e+08
S4RWF6	Aminoacyl tRNA synthetase complex interacting multifunctional protein 1a OS=Petromyzon marinus OX=7757 PE=4 SV=1	PAGAVP	8.52969e+06	8751135	8.92881e+06	8.73654e+06
S4RPT1	Uncharacterized protein OS=Petromyzon marinus OX=7757 PE=4 SV=1	QVSAAP	4.64595e+06	6.31268e+06	5.03781e+06	5.33214e+06
S4RZ84	60S acidic ribosomal protein P2 OS=Petromyzon marinus OX=7757 PE=3 SV=1	TAGAPA	3.41971e+07	28039328	2.70628e+07	2.97664e+07
S4RXN4	ARID domain-containing protein OS=Petromyzon marinus OX=7757 PE=4 SV=1	VGAAPP	1.4742e+07	17401186	1.98884e+07	1.73439e+07
S4RFU8	Transcription factor Jun OS=Petromyzon marinus OX=7757 PE=3 SV=1	LAASAGA	8.18985e+07	56727416	5.88683e+07	6.58314e+07
S4R7V4	FERM domain containing 4A OS=Petromyzon marinus OX=7757 PE=4 SV=1	VGGAGP	1.91488e+07	17918403	1.41266e+07	1.70646e+07
S4RJQ2	Nucleophosmin OS=Petromyzon marinus OX=7757 PE=3 SV=1	LGAGAP	6.71152e+06	4689340	7.7446e+06	6.38182e+06
S4R4X9	T-complex 11, testis-specific-like 1 OS=Petromyzon marinus OX=7757 PE=3 SV=1	VATSAVP	8.52598e+06	15926986	1.68525e+07	1.37685e+07
S4RV08	Uncharacterized protein OS=Petromyzon marinus OX=7757 PE=3 SV=1	LPVIAG	915886	691394	1.36341e+06	990231
S4RLD9	Prostaglandin D2 synthase b, tandem duplicate 1 OS=Petromyzon marinus OX=7757 PE=3 SV=1	QYLPGH	1.16944e+08	112501560	1.38354e+08	1.226e+08
S4RGU2	Uncharacterized protein OS=Petromyzon marinus OX=7757 PE=4 SV=1	EAAAVL	9.332e+06	50000	4.17113e+06	4.51771e+06
S4RB55	Oxidative stress induced growth inhibitor 1 OS=Petromyzon marinus OX=7757 PE=4 SV=1	AAAVVLA	2.5939e+06	11719420	6.53211e+06	6.94847e+06
S4S047	Ras protein specific guanine nucleotide releasing factor 1 OS=Petromyzon marinus OX=7757 PE=4 SV=1	SPTSPP	1.42329e+08	113213168	1.2316e+08	1.26234e+08
S4RNT9	AdoHcyase_NAD domain-containing protein OS=Petromyzon marinus OX=7757 PE=3 SV=1	LPSFGA	5.62663e+06	9577935	9.77988e+06	8.32815e+06
S4RAA3	Cation_ATPase_C domain-containing protein OS=Petromyzon marinus OX=7757 PE=4 SV=1	QGAIVA	1.24684e+07	4478303	5.49354e+06	7.48008e+06
S4RDL5	GPI ethanolamine phosphate transferase 3 OS=Petromyzon marinus OX=7757 GN=PIGO PE=3 SV=1	LSLPAGGA	50000	2.5193e+06	50000	873101
S4RW59	Four and a half LIM domains 5 OS=Petromyzon marinus OX=7757 PE=4 SV=1	TAGDII	2.95028e+07	27607780	3.1122e+07	2.94109e+07
S4S037	Glutathione peroxidase 2 OS=Petromyzon marinus OX=7757 PE=3 SV=1	TLGGEL	50000	13284556	50000	4.46152e+06
S4RRR4	BAT2_N domain-containing protein OS=Petromyzon marinus OX=7757 PE=4 SV=1	PAIGGP	8.52969e+06	8751135	8.92881e+06	8.73654e+06
S4RBA9	Uncharacterized protein OS=Petromyzon marinus OX=7757 PE=4 SV=1	VTGIPA	4.61488e+07	33693696	4.59628e+07	4.19351e+07
S4RKB9	Sulfatase 1 OS=Petromyzon marinus OX=7757 PE=3 SV=1	PGGLVG	2.35063e+07	34040200	3.99742e+07	3.25069e+07
S4RAA0	Uncharacterized protein OS=Petromyzon marinus OX=7757 PE=3 SV=1	LSVDGI	1.07229e+07	22575593	2.16654e+07	1.83213e+07
S4RY64	Uncharacterized protein OS=Petromyzon marinus OX=7757 PE=4 SV=1	TVTTAA	5.03577e+07	69183008	6.83307e+07	6.26238e+07
S4RJF5	Uncharacterized protein OS=Petromyzon marinus OX=7757 PE=4 SV=1	DAGLAP	1.12196e+07	8980033	9.73898e+06	9.97953e+06
S4RT68	Squalene synthase OS=Petromyzon marinus OX=7757 PE=3 SV=1	VFGGVV	770357	2.14518e+07	7.63796e+06	9.95336e+06
S4RWJ9	Enhancer of mRNA-decapping protein 4 OS=Petromyzon marinus OX=7757 PE=3 SV=1	AGAVDAA	4.23351e+06	3580022	2.72475e+06	3.51276e+06
S4RPT1	Uncharacterized protein OS=Petromyzon marinus OX=7757 PE=4 SV=1	PDVSAK	5.09967e+07	43581428	4.53133e+07	4.66305e+07
S4R8D6	PI3K-RBD domain-containing protein OS=Petromyzon marinus OX=7757 PE=3 SV=1	EGGGGSGSL	50000	50000	3.61695e+06	1.23898e+06
S4RQR0	Gamma-aminobutyric acid type B receptor subunit 1 OS=Petromyzon marinus OX=7757 GN=GABBR1 PE=3 SV=1	TGGFQE	9.02637e+06	13827811	1.343e+07	1.20947e+07
S4RLI9	Si:dkey-183c6.8 OS=Petromyzon marinus OX=7757 PE=4 SV=1	SLGIPA	4.61488e+07	33693696	4.59628e+07	4.19351e+07
S4RDY2	Non-specific serine/threonine protein kinase OS=Petromyzon marinus OX=7757 PE=3 SV=1	VEPVLS	50000	13435285	50000	4.51176e+06
S4RR17	Pseudopodium-enriched atypical kinase 1 OS=Petromyzon marinus OX=7757 PE=4 SV=1	TVSSLS	8.50619e+07	70479512	6.95996e+07	7.5047e+07
S4RBK9	Uncharacterized protein OS=Petromyzon marinus OX=7757 PE=4 SV=1	ATPGLL	2.90067e+06	2770821	2.54113e+06	2.73754e+06
S4RDA0	Fibrillar collagen NC1 domain-containing protein OS=Petromyzon marinus OX=7757 PE=4 SV=1	IGNAGSSG	8.04766e+07	72056472	6.6295e+07	7.29427e+07
S4RLH3	Uncharacterized protein OS=Petromyzon marinus OX=7757 PE=4 SV=1	VATAAA	4.17376e+07	31004486	3.19196e+07	3.48872e+07
S4RLQ1	alpha-1,2-Mannosidase OS=Petromyzon marinus OX=7757 PE=3 SV=1	DPDNFL	1.28407e+07	7.50128e+06	9.6924e+06	1.00114e+07
S4R6G5	Uncharacterized protein OS=Petromyzon marinus OX=7757 PE=4 SV=1	TVAGDAGA	50000	50000	50000	50000
S4RQC7	Xeroderma pigmentosum, complementation group C OS=Petromyzon marinus OX=7757 PE=3 SV=1	VGAAAA	1.05478e+08	90915344	9.23172e+07	9.6237e+07
S4RB00	Immunoglobulin superfamily, DCC subclass, member 3 OS=Petromyzon marinus OX=7757 PE=4 SV=1	LGEVPA	2.66217e+07	35805628	3.697e+07	3.31324e+07
S4R7J0	BCL9 like OS=Petromyzon marinus OX=7757 GN=BCL9L PE=3 SV=1	LGGGPL	1.6243e+07	2.4623e+06	3.11477e+06	7.27335e+06
S4RZ80	Roundabout guidance receptor 2 OS=Petromyzon marinus OX=7757 PE=4 SV=1	VAGSIL	1.37282e+07	8.7631e+06	1.49562e+07	1.24825e+07
S4RAT3	Guanylate cyclase 1 soluble subunit beta 1 OS=Petromyzon marinus OX=7757 PE=3 SV=1	TVDGKA	1.00681e+08	142994624	1.50169e+08	1.31282e+08
S4RAH1	Si:ch211-117c9.2 OS=Petromyzon marinus OX=7757 PE=3 SV=1	SEQTTIE	4.00962e+06	3536613	4.43381e+06	3.99335e+06
S4RVL5	Actinin alpha 1 OS=Petromyzon marinus OX=7757 GN=ACTN1 PE=3 SV=1	DIANGW	2.37147e+06	2.66439e+06	2.31054e+06	2.4488e+06
S4S070	Zinc finger protein 704 OS=Petromyzon marinus OX=7757 PE=4 SV=1	LPSAVAP	2.5486e+07	17619734	3.54593e+07	2.61884e+07
S4R849	Uncharacterized protein OS=Petromyzon marinus OX=7757 PE=4 SV=1	TPAGDIF	3.86743e+06	2.67242e+06	3.19909e+06	3.24631e+06
S4R4X6	Centrosomal protein 104 OS=Petromyzon marinus OX=7757 GN=CEP104 PE=4 SV=1	KSGGAG	2.55555e+07	21757568	1.86855e+07	2.19995e+07
S4RTY9	BCAS3 domain-containing protein OS=Petromyzon marinus OX=7757 PE=4 SV=1	DGGPPP	3.15731e+06	2.08232e+06	2.74054e+06	2.66006e+06
S4R6J0	Uncharacterized protein OS=Petromyzon marinus OX=7757 PE=4 SV=1	VAAAAP	1.27443e+08	95038696	1.00225e+08	1.07569e+08
S4R8H4	RRM domain-containing protein OS=Petromyzon marinus OX=7757 PE=4 SV=1	GLGPGL	1.29245e+07	50000	50000	4.3415e+06
S4RZR3	URB1 ribosome biogenesis homolog OS=Petromyzon marinus OX=7757 PE=4 SV=1	VAGAAA	1.05478e+08	90915344	9.23172e+07	9.6237e+07
S4RTT5	DUF4704 domain-containing protein OS=Petromyzon marinus OX=7757 PE=4 SV=1	LGAAVL	1.01898e+07	1.14466e+07	1.70835e+06	7.78158e+06
S4RA33	Uncharacterized protein OS=Petromyzon marinus OX=7757 PE=3 SV=1	VAAGGL	3.16214e+07	3.77765e+07	3.64646e+07	3.52875e+07
S4RPB7	Polycystic kidney disease 2-like 1 OS=Petromyzon marinus OX=7757 PE=3 SV=1	AELEGQ	3.89732e+06	4.28357e+06	4.34908e+06	4.17665e+06
S4REG9	Cyclin-T1 OS=Petromyzon marinus OX=7757 GN=CCNT2 PE=3 SV=1	DLAAPSEV	2.10927e+07	19808338	2.1688e+07	2.0863e+07
S4R8A1	Ankyrin repeat and BTB (POZ) domain containing 2a OS=Petromyzon marinus OX=7757 PE=4 SV=1	IAAATP	1.84162e+07	20079358	2.27211e+07	2.04056e+07
S4RHS6	Myosin X, like 1 OS=Petromyzon marinus OX=7757 PE=3 SV=1	AGGAQI	1.05228e+07	11991491	9.33469e+06	1.06163e+07
S4RE79	POP1 homolog, ribonuclease P/MRP subunit OS=Petromyzon marinus OX=7757 GN=POP1 PE=4 SV=1	AGAGLAG	1.05228e+07	11991491	9.33469e+06	1.06163e+07
S4RR43	Glutathione S-transferase, C-terminal domain containing OS=Petromyzon marinus OX=7757 PE=4 SV=1	AGAGLQ	1.05228e+07	11991491	9.33469e+06	1.06163e+07
S4RD52	Antizyme inhibitor 1 OS=Petromyzon marinus OX=7757 PE=3 SV=1	PLADVL	7.57966e+06	9653920	1.05256e+07	9.25305e+06
S4RHB4	KIF-binding protein OS=Petromyzon marinus OX=7757 PE=3 SV=1	TGAAAP	4.30213e+07	33572858	3.53016e+07	3.72986e+07
S4RDL9	Uncharacterized protein OS=Petromyzon marinus OX=7757 PE=3 SV=1	LVGAVM	1.68165e+07	1.20928e+06	1.18068e+07	9.94419e+06
S4RPK0	Uncharacterized protein OS=Petromyzon marinus OX=7757 PE=4 SV=1	IDGGVI	1.0701e+08	64956126	8.0789e+07	8.42517e+07
S4RDY2	Non-specific serine/threonine protein kinase OS=Petromyzon marinus OX=7757 PE=3 SV=1	GLLTML	7.27375e+07	50210120	1.24481e+08	8.24763e+07
S4RQI6	Integrin, alpha 8 OS=Petromyzon marinus OX=7757 PE=3 SV=1	EIGPSL	3.05317e+07	36698500	1.33183e+07	2.68495e+07
S4RAT0	[Histone H3]-lysine(4) N-methyltransferase OS=Petromyzon marinus OX=7757 PE=4 SV=1	VEQSMQ	4.76577e+06	4185375	2.18632e+06	3.71249e+06
S4R4L4	Mbt domain containing 1 OS=Petromyzon marinus OX=7757 PE=4 SV=1	KLAGYKGL	1.70698e+07	21169758	1.79017e+07	1.87138e+07
S4R5K5	SUN domain-containing protein OS=Petromyzon marinus OX=7757 PE=4 SV=1	TAAAGA	6.11237e+06	50000	9.48783e+06	5.21673e+06
S4RGE0	Uncharacterized protein OS=Petromyzon marinus OX=7757 PE=4 SV=1	LPIGGA	4.4116e+08	463484416	4.22457e+08	4.42367e+08
S4RVF4	Uncharacterized protein OS=Petromyzon marinus OX=7757 PE=3 SV=1	VVSGGA	1.74044e+07	19016200	1.41566e+07	1.68591e+07
S4R7F1	Glutaryl-CoA dehydrogenase b OS=Petromyzon marinus OX=7757 PE=3 SV=1	AENLLP	6.53341e+06	866708	1.35319e+06	2.91777e+06
S4RHT5	Antizyme inhibitor 1 OS=Petromyzon marinus OX=7757 PE=3 SV=1	DIGGGF	3.5928e+07	43100680	4.40572e+07	4.10287e+07
S4RBW5	Uncharacterized protein OS=Petromyzon marinus OX=7757 PE=4 SV=1	KGGTLDP	3.2789e+06	2.51849e+06	3.30257e+06	3.03332e+06
S4RM89	alpha-1,2-Mannosidase OS=Petromyzon marinus OX=7757 PE=3 SV=1	TAGAGSL	3.19479e+07	23270326	2.00545e+07	2.50909e+07
S4RQH0	Tubulin alpha chain OS=Petromyzon marinus OX=7757 PE=3 SV=1	VDLEPT	3.21885e+07	19828236	1.57666e+07	2.25944e+07
S4RCR4	Homeodomain interacting protein kinase 2 OS=Petromyzon marinus OX=7757 PE=4 SV=1	LPGAGQ	3.36813e+06	2108291	3.31625e+06	2.93089e+06
S4RGN4	Calcium channel, voltage-dependent, alpha 2/delta subunit 1a OS=Petromyzon marinus OX=7757 PE=3 SV=1	LPSLGA	1.0544e+07	12873128	1.25641e+07	1.19937e+07
S4REI3	Baculoviral IAP repeat containing 6 OS=Petromyzon marinus OX=7757 PE=4 SV=1	ISVGDGL	2.20755e+06	1.71453e+06	3.30555e+06	2.40921e+06
S4RUT8	Membrane metallo-endopeptidase-like 1 OS=Petromyzon marinus OX=7757 PE=4 SV=1	LDVGLA	1.01677e+07	9079733	50000	6.43246e+06
S4RKL5	DnaJ heat shock protein family (Hsp40) member B1b OS=Petromyzon marinus OX=7757 PE=4 SV=1	PGGLGG	6.51735e+07	52972430	5.41039e+07	5.74166e+07
S4RMR6	Uncharacterized protein OS=Petromyzon marinus OX=7757 PE=4 SV=1	VAVGAA	1.42226e+07	50000	1.4613e+07	9.62854e+06
S4R4R0	Metallophos domain-containing protein OS=Petromyzon marinus OX=7757 PE=4 SV=1	AVAGAVA	1.24684e+07	4478303	5.49354e+06	7.48008e+06
S4RGU1	Uncharacterized protein OS=Petromyzon marinus OX=7757 PE=3 SV=1	VGGLGG	1.05478e+08	90915344	9.23172e+07	9.6237e+07
S4R7W2	Uncharacterized protein OS=Petromyzon marinus OX=7757 PE=4 SV=1	SFAAGA	1.85404e+07	16972908	1.78401e+07	1.77845e+07
S4RU24	Uncharacterized protein OS=Petromyzon marinus OX=7757 PE=3 SV=1	GQDGGSSI	50000	50000	3.61695e+06	1.23898e+06
S4R5S3	Neuron navigator 2 OS=Petromyzon marinus OX=7757 PE=3 SV=1	GADAAG	4.85351e+07	34000329	5.25314e+07	4.50223e+07
S4RAM6	Uncharacterized protein OS=Petromyzon marinus OX=7757 PE=4 SV=1	TAVAAA	4.17376e+07	31004486	3.19196e+07	3.48872e+07
S4RN98	Uncharacterized protein OS=Petromyzon marinus OX=7757 PE=4 SV=1	PSPSPP	1.21931e+07	8592969	9.03323e+06	9.93976e+06
S4RY64	Uncharacterized protein OS=Petromyzon marinus OX=7757 PE=4 SV=1	AGGGAI	3.36617e+09	2448463872	2.69454e+09	2.83639e+09
S4RPU1	Zinc finger-containing ubiquitin peptidase 1 OS=Petromyzon marinus OX=7757 PE=3 SV=1	PSPLPP	50000	50000	50000	50000
S4RDA0	Fibrillar collagen NC1 domain-containing protein OS=Petromyzon marinus OX=7757 PE=4 SV=1	EAGAAGP	50000	1.363e+06	1.39236e+06	935120
S4RV91	AT rich interactive domain 2 (ARID, RFX-like) OS=Petromyzon marinus OX=7757 PE=4 SV=1	PVVVGG	1.24891e+07	14463700	1.71259e+07	1.46929e+07
S4RQQ1	X-ray repair cross complementing 2 OS=Petromyzon marinus OX=7757 PE=4 SV=1	VPGAVT	5.97954e+07	40074848	4.44585e+07	4.81096e+07
S4RL32	SANT domain-containing protein OS=Petromyzon marinus OX=7757 PE=4 SV=1	AAPAAP	1.31806e+07	12984209	1.49362e+07	1.37003e+07
S4R937	5-demethoxyubiquinone hydroxylase, mitochondrial OS=Petromyzon marinus OX=7757 GN=COQ7 PE=3 SV=1	LGSLPVIG	4.15605e+06	2.66909e+06	2.9158e+06	3.24698e+06
S4RBR2	Growth differentiation factor 7 OS=Petromyzon marinus OX=7757 PE=3 SV=1	TAAAAG	1.99451e+07	14525995	9.48783e+06	1.4653e+07
S4R800	Eukaryotic translation elongation factor 2, like 2 OS=Petromyzon marinus OX=7757 PE=3 SV=1	DPVVSY	6.43548e+07	42470568	5.9619e+07	5.54815e+07
S4RIT8	Uncharacterized protein OS=Petromyzon marinus OX=7757 PE=3 SV=1	GAALAGA	50000	50000	50000	50000
S4RYR6	Protein YIF1 OS=Petromyzon marinus OX=7757 PE=3 SV=1	SPGSAF	1.74454e+07	15208018	1.63543e+07	1.63359e+07
S4RB79	ETS domain-containing protein OS=Petromyzon marinus OX=7757 PE=3 SV=1	LDGAVGLA	50000	50000	50000	50000
S4R659	Ketohexokinase OS=Petromyzon marinus OX=7757 PE=4 SV=1	QGAAATGPS	3.13802e+06	2.81517e+06	3.56347e+06	3.17222e+06
S4RJ67	Uncharacterized protein OS=Petromyzon marinus OX=7757 PE=3 SV=1	LGGTLS	1.05209e+07	7.82276e+06	9.11571e+06	9.15312e+06
S4RXR6	Uncharacterized protein OS=Petromyzon marinus OX=7757 PE=4 SV=1	LGPADL	3.66897e+06	3.60829e+06	5.58203e+06	4.28643e+06
S4RCY2	Uncharacterized protein OS=Petromyzon marinus OX=7757 PE=4 SV=1	LGGGLP	9.82792e+06	2.11346e+07	2.0576e+07	1.71795e+07
S4RD10	Peptidase M12B domain-containing protein OS=Petromyzon marinus OX=7757 PE=4 SV=1	AGDAAG	1.97311e+07	16256469	3.42444e+07	2.34107e+07
S4RZJ1	Uncharacterized protein OS=Petromyzon marinus OX=7757 PE=4 SV=1	PLSASP	1.95907e+07	13298542	1.20946e+07	1.49946e+07
S4RZ85	Single immunoglobulin and toll-interleukin 1 receptor (TIR) domain OS=Petromyzon marinus OX=7757 GN=SIGIRR PE=3 SV=1	IGASLS	1.05209e+07	7.82276e+06	9.11571e+06	9.15312e+06
S4RP78	Transmembrane protein 168b OS=Petromyzon marinus OX=7757 PE=3 SV=1	SAGAVYGV	7.62052e+06	5.26985e+06	5.25612e+06	6.04883e+06
S4R7J0	BCL9 like OS=Petromyzon marinus OX=7757 GN=BCL9L PE=3 SV=1	LAPSSP	1.95907e+07	13298542	1.20946e+07	1.49946e+07
S4RHS5	Uncharacterized protein OS=Petromyzon marinus OX=7757 PE=4 SV=1	LSGGSL	2.23634e+08	202048192	1.61025e+08	1.95569e+08
S4RAJ3	Uncharacterized protein OS=Petromyzon marinus OX=7757 PE=4 SV=1	PGATTTTTT	934069	1.68631e+06	1.97308e+06	1.53115e+06
S4RG01	Son of sevenless homolog 2 (Drosophila) OS=Petromyzon marinus OX=7757 PE=4 SV=1	EDTVEM	4.1574e+06	2.82464e+06	3.363e+06	3.44835e+06
S4RKF9	FAD_binding_2 domain-containing protein OS=Petromyzon marinus OX=7757 PE=4 SV=1	AGGAGI	3.39554e+09	2463568430	2.7129e+09	2.85734e+09
S4R4J8	RAN GTPase activating protein 1a OS=Petromyzon marinus OX=7757 GN=RANGAP1 PE=4 SV=1	ESADALL	2.29057e+07	11565131	644461	1.17051e+07
S4RGG9	Contactin associated protein like 2b OS=Petromyzon marinus OX=7757 PE=3 SV=1	ALATQG	8.18985e+07	56727416	5.88683e+07	6.58314e+07
S4RKC0	Uncharacterized protein OS=Petromyzon marinus OX=7757 PE=3 SV=1	AIEASPSL	2.99468e+06	2.15554e+06	2.63601e+06	2.59541e+06
S4RG27	Low density lipoprotein receptor-related protein 2a OS=Petromyzon marinus OX=7757 PE=3 SV=1	VSSGIGP	6.41696e+07	55147728	5.88138e+07	5.93771e+07
S4RQ39	Phosphofurin acidic cluster sorting protein 2 OS=Petromyzon marinus OX=7757 PE=3 SV=1	PSVGPS	9.24075e+06	10752562	1.02518e+07	1.00817e+07
S4RUA3	Excision repair cross-complementation group 6 OS=Petromyzon marinus OX=7757 PE=4 SV=1	ASAAGGD	8.25419e+06	5320595	7.86521e+06	7.14666e+06
S4RLD1	Fibrillar collagen NC1 domain-containing protein OS=Petromyzon marinus OX=7757 PE=4 SV=1	SPTKPP	5.38672e+06	4471114	4.79536e+06	4.8844e+06
P07095	Blood plasma apolipoprotein LAL1 OS=Petromyzon marinus OX=7757 PE=2 SV=1	AQLFPDA	8.53581e+06	50000	5.17813e+06	4.58798e+06
S4R9S4	Non-specific serine/threonine protein kinase OS=Petromyzon marinus OX=7757 PE=4 SV=1	TAASADW	4.76577e+06	4185375	2.18632e+06	3.71249e+06
S4RT49	Abhydrolase domain containing 8b OS=Petromyzon marinus OX=7757 PE=4 SV=1	VSSGGGS	3.566e+07	50000	1.80717e+07	1.79272e+07
S4RLN4	Transmembrane and coiled-coil domain family 2 OS=Petromyzon marinus OX=7757 PE=3 SV=1	LGGAGI	5.79305e+06	8.01793e+06	8.33914e+06	7.38337e+06
S4R633	Uncharacterized protein OS=Petromyzon marinus OX=7757 PE=3 SV=1	FVNAII	4.40112e+07	28597384	3.59072e+07	3.61719e+07
S4RED7	Focadhesin OS=Petromyzon marinus OX=7757 PE=4 SV=1	LLGTYP	7.27375e+07	33761372	1.05554e+08	7.06844e+07
S4RMI0	Serine/threonine-protein kinase receptor OS=Petromyzon marinus OX=7757 PE=3 SV=1	KEGTAA	50000	1.10506e+06	1.72221e+06	959090
S4RMU9	SSD domain-containing protein OS=Petromyzon marinus OX=7757 PE=4 SV=1	VALAAG	50000	50000	50000	50000
S4RB52	Ectopic P-granules autophagy protein 5 homolog OS=Petromyzon marinus OX=7757 GN=EPG5 PE=3 SV=1	DIQAMQ	4.76577e+06	4185375	2.18632e+06	3.71249e+06
S4RQ18	Nucleoporin NUP53 OS=Petromyzon marinus OX=7757 PE=3 SV=1	MTLGSP	2.59046e+06	1.93423e+06	1.79505e+06	2.10658e+06
S4RCX0	Uncharacterized protein OS=Petromyzon marinus OX=7757 PE=4 SV=1	AVGSKGGA	50000	2.08658e+06	50000	728858
S4RU83	Uncharacterized protein OS=Petromyzon marinus OX=7757 PE=4 SV=1	VLSGGV	1.81488e+07	28592785	1.09174e+07	1.92196e+07
S4R4N1	Uncharacterized protein OS=Petromyzon marinus OX=7757 PE=4 SV=1	LGESPP	8.91106e+06	9128405	1.01673e+07	9.40225e+06
S4RG62	Uncharacterized protein OS=Petromyzon marinus OX=7757 PE=4 SV=1	PGSITP	1.95907e+07	13298542	1.20946e+07	1.49946e+07
S4RPF8	DENN/MADD domain containing 4A OS=Petromyzon marinus OX=7757 PE=4 SV=1	EPNTGAP	50000	50000	50000	50000
S4S0S4	Toll-like receptor 18 OS=Petromyzon marinus OX=7757 PE=3 SV=1	PTLESSNP	5.73623e+06	3.44332e+06	5.56326e+06	4.91427e+06
S4RN42	Fraser extracellular matrix complex subunit 1 OS=Petromyzon marinus OX=7757 PE=3 SV=1	LGGDPL	1.49476e+07	8.23038e+06	1.10318e+07	1.14033e+07
S4R800	Eukaryotic translation elongation factor 2, like 2 OS=Petromyzon marinus OX=7757 PE=3 SV=1	EGIPAL	4.11494e+06	4.92729e+06	9.59996e+06	6.21407e+06
S4S1M1	Leucine rich repeat containing 4Ba OS=Petromyzon marinus OX=7757 PE=4 SV=1	LPSGAF	5.62663e+06	9577935	9.77988e+06	8.32815e+06
S4RAV9	Uncharacterized protein OS=Petromyzon marinus OX=7757 PE=4 SV=1	VGGGPA	1.80463e+07	1.58819e+07	8.09868e+06	1.4009e+07
S4RVU1	Catenin beta 1 OS=Petromyzon marinus OX=7757 PE=3 SV=1	VEAEGA	1.76101e+07	11516913	1.10793e+07	1.34021e+07
S4RFT2	IPT/TIG domain-containing protein OS=Petromyzon marinus OX=7757 PE=4 SV=1	QISTAG	2.71977e+07	38880572	3.90341e+07	3.50375e+07
S4REI3	Baculoviral IAP repeat containing 6 OS=Petromyzon marinus OX=7757 PE=4 SV=1	AGGQIE	4.23351e+06	3580022	2.72475e+06	3.51276e+06
S4RFL7	SET binding factor 1 OS=Petromyzon marinus OX=7757 PE=3 SV=1	LPAEGA	9.7949e+06	5.87026e+06	8.23176e+06	7.96564e+06
S4RAK1	VPS35 endosomal protein-sorting factor-like OS=Petromyzon marinus OX=7757 PE=3 SV=1	LSVMHL	1.08018e+07	8.23029e+06	8.45943e+06	9.16386e+06
S4R7Y6	Protein YIF1 OS=Petromyzon marinus OX=7757 PE=3 SV=1	LEAGLV	50000	9559480	2.11118e+07	1.02404e+07
S4RQ28	Si:dkey-12j5.1 OS=Petromyzon marinus OX=7757 PE=4 SV=1	QLSTGA	2.71977e+07	38880572	3.90341e+07	3.50375e+07
S4RUJ8	Polycystic kidney and hepatic disease 1 (autosomal recessive)-like 1 OS=Petromyzon marinus OX=7757 PE=4 SV=1	LPAAAL	1.67479e+08	143741456	1.35128e+08	1.48783e+08
S4RIR3	Uncharacterized protein OS=Petromyzon marinus OX=7757 PE=4 SV=1	TPGVDA	9.06097e+06	10623840	8.13251e+06	9.27244e+06
S4RJ93	ATP-binding cassette, sub-family A (ABC1), member 12 OS=Petromyzon marinus OX=7757 PE=4 SV=1	SGVAGA	6.11237e+06	50000	9.48783e+06	5.21673e+06
S4S0S5	Beta-actin OS=Petromyzon marinus OX=7757 GN=ACTB PE=2 SV=1	EGYALP	2.09187e+06	3.62124e+06	1.1454e+06	2.28617e+06
S4RN55	Sulfotransferase OS=Petromyzon marinus OX=7757 PE=3 SV=1	ADLPGEL	742086	21706264	50000	7.49945e+06
S4RYN4	Uncharacterized protein OS=Petromyzon marinus OX=7757 PE=3 SV=1	ISPVQL	2.44842e+06	1.31826e+06	555947	1.44087e+06
S4RYW2	Hexosyltransferase OS=Petromyzon marinus OX=7757 PE=3 SV=1	PVEAVLA	50000	165725536	8.80609e+07	8.46122e+07
S4RBV9	Uncharacterized protein OS=Petromyzon marinus OX=7757 PE=3 SV=1	VSPGGI	2.08617e+08	218548352	2.3577e+08	2.20978e+08
S4R7X5	5-oxoprolinase, ATP-hydrolysing OS=Petromyzon marinus OX=7757 PE=3 SV=1	LNGGAP	1.08367e+07	13631352	1.44558e+07	1.29746e+07
S4RH06	Uncharacterized protein OS=Petromyzon marinus OX=7757 PE=4 SV=1	LSGGGP	50000	50000	50000	50000
S4RHS6	Myosin X, like 1 OS=Petromyzon marinus OX=7757 PE=3 SV=1	EGGAIS	1.33883e+08	119754680	1.21108e+08	1.24915e+08
S4RG01	Son of sevenless homolog 2 (Drosophila) OS=Petromyzon marinus OX=7757 PE=4 SV=1	SIGEGF	4.2193e+06	5639501	5.29029e+06	5.0497e+06
S4RAL7	Aspartate aminotransferase OS=Petromyzon marinus OX=7757 PE=3 SV=1	LGGTGAL	2.50615e+07	24459012	1.51159e+07	2.15455e+07
S4RLB6	mRNA-capping enzyme OS=Petromyzon marinus OX=7757 PE=3 SV=1	VEAAVAE	2.36048e+06	3.59375e+06	50000	2.00141e+06
S4R7G7	F-box protein 30 OS=Petromyzon marinus OX=7757 PE=4 SV=1	PSGLTP	1.95907e+07	13298542	1.20946e+07	1.49946e+07
S4RE61	Uncharacterized protein OS=Petromyzon marinus OX=7757 PE=4 SV=1	VTGPSLQ	9.15949e+06	6.97639e+06	9.96851e+06	8.70146e+06
S4R5C8	Rho-GAP domain-containing protein OS=Petromyzon marinus OX=7757 PE=3 SV=1	VTTTAA	5.03577e+07	69183008	6.83307e+07	6.26238e+07
S4RKF2	Uncharacterized protein OS=Petromyzon marinus OX=7757 PE=4 SV=1	PYEVAG	2.28194e+07	20757772	2.42844e+07	2.26205e+07
S4RQZ6	Uncharacterized protein OS=Petromyzon marinus OX=7757 PE=4 SV=1	ADGDIF	5.69491e+06	6.00964e+06	5.30081e+06	5.66845e+06
S4RIX7	Uncharacterized protein OS=Petromyzon marinus OX=7757 PE=3 SV=1	LSAAVP	4.61488e+07	33693696	4.59628e+07	4.19351e+07
S4RK49	DNA-directed RNA polymerase OS=Petromyzon marinus OX=7757 PE=3 SV=1	ISHFPTH	5.92042e+06	50000	8.3896e+06	4.78667e+06
S4RTD9	Uncharacterized protein OS=Petromyzon marinus OX=7757 PE=4 SV=1	LSEGAP	50000	2.89859e+06	3.50862e+06	2.1524e+06
S4RLC5	Zgc:136858 OS=Petromyzon marinus OX=7757 PE=4 SV=1	VPPSLQ	8.14046e+06	6.14296e+06	7.88573e+06	7.38972e+06
S4RGU2	Uncharacterized protein OS=Petromyzon marinus OX=7757 PE=4 SV=1	DPTSAW	6.59678e+06	50000	3.15206e+06	3.26628e+06
S4RDB7	Fibrillar collagen NC1 domain-containing protein OS=Petromyzon marinus OX=7757 PE=4 SV=1	IGPVGL	8.48242e+06	2706570	8.91655e+06	6.70185e+06
S4RCP5	La ribonucleoprotein 1B OS=Petromyzon marinus OX=7757 PE=4 SV=1	ISPGVAI	2.44842e+06	1.31826e+06	555947	1.44087e+06
S4RQZ6	Uncharacterized protein OS=Petromyzon marinus OX=7757 PE=4 SV=1	SPSEPF	2.22881e+06	6.31421e+06	6.45974e+06	5.00092e+06
S4RWH0	VWFA domain-containing protein OS=Petromyzon marinus OX=7757 PE=4 SV=1	GEPGLL	1.12897e+07	10784422	1.52287e+07	1.24343e+07
S4RMZ3	Pleckstrin homology, MyTH4 and FERM domain containing H1 OS=Petromyzon marinus OX=7757 PE=4 SV=1	TVAAGSTSG	2.63756e+06	4530217	540025	2.56927e+06
S4REQ4	Aminotran_1_2 domain-containing protein OS=Petromyzon marinus OX=7757 PE=3 SV=1	PADALL	50000	6904831	50000	2.33494e+06
S4RCE1	Corin, serine peptidase OS=Petromyzon marinus OX=7757 PE=4 SV=1	KSVGPGV	1.31459e+07	5989582	7.85629e+06	8.99725e+06
S4RQ69	Uncharacterized protein OS=Petromyzon marinus OX=7757 PE=4 SV=1	ELGAVEA	2.36048e+06	3.59375e+06	50000	2.00141e+06
S4R745	Armadillo repeat containing 6 OS=Petromyzon marinus OX=7757 GN=ARMC6 PE=4 SV=1	LGAEPL	4.1171e+08	8.33936e+08	8.29365e+08	6.9167e+08
S4R5M7	Fatty acid synthase OS=Petromyzon marinus OX=7757 GN=FASN PE=4 SV=1	SGVAAG	6.11237e+06	50000	9.48783e+06	5.21673e+06
S4RWY1	CLSTN_C domain-containing protein OS=Petromyzon marinus OX=7757 PE=4 SV=1	SITATA	5.03577e+07	69183008	6.83307e+07	6.26238e+07
S4RJD6	Histone H2A OS=Petromyzon marinus OX=7757 PE=3 SV=1	VGAGAP	2.91146e+07	28551126	1.87745e+07	2.54801e+07
S4RRY1	Sodium channel protein OS=Petromyzon marinus OX=7757 PE=2 SV=1	LASAVP	4.61488e+07	33693696	4.59628e+07	4.19351e+07
S4R8P8	Uncharacterized protein OS=Petromyzon marinus OX=7757 PE=4 SV=1	GGVEVAP	50000	30428282	50000	10176094
S4RRA1	ADP-dependent glucokinase OS=Petromyzon marinus OX=7757 PE=4 SV=1	AAVAAGA	50000	50000	50000	50000
S4RE66	TFIIS central domain-containing protein OS=Petromyzon marinus OX=7757 PE=4 SV=1	TPAPAPN	2.10483e+06	50000	50000	734944
S4RNZ3	Neurofibromin 2b (merlin) OS=Petromyzon marinus OX=7757 PE=4 SV=1	LGVDAL	50000	28330276	3.66099e+07	2.16634e+07
S4RB52	Ectopic P-granules autophagy protein 5 homolog OS=Petromyzon marinus OX=7757 GN=EPG5 PE=3 SV=1	LPGGAGV	3.02646e+07	50842324	4.73684e+07	4.28251e+07
S4RTW9	Un-named sa1261 OS=Petromyzon marinus OX=7757 PE=4 SV=1	TASSGAVP	1.36633e+08	97036736	1.07756e+08	1.13809e+08
S4RD22	Lysine acetyltransferase 14 OS=Petromyzon marinus OX=7757 PE=4 SV=1	DPGVEF	2.22881e+06	6.31421e+06	6.45974e+06	5.00092e+06
S4RSA1	Uncharacterized protein OS=Petromyzon marinus OX=7757 PE=4 SV=1	VGGSPA	5.69743e+06	6157506	4.22575e+06	5.36023e+06
S4RDJ5	Transforming growth factor, beta-induced OS=Petromyzon marinus OX=7757 PE=4 SV=1	TNEAFG	9.02637e+06	13827811	1.343e+07	1.20947e+07
S4RMN2	Uncharacterized protein OS=Petromyzon marinus OX=7757 PE=3 SV=1	TLGAVK	7.13059e+06	8.05849e+06	1.10278e+07	8.73897e+06
S4R6J0	Uncharacterized protein OS=Petromyzon marinus OX=7757 PE=4 SV=1	LGAAAP	1.27443e+08	95038696	1.00225e+08	1.07569e+08
S4R627	Syntaxin 7-like OS=Petromyzon marinus OX=7757 PE=3 SV=1	ETAEVH	50000	50000	50000	50000
S4R800	Eukaryotic translation elongation factor 2, like 2 OS=Petromyzon marinus OX=7757 PE=3 SV=1	EVTAAL	1.4863e+07	50000	6.54811e+06	7.15371e+06
S4RZ43	Uncharacterized protein OS=Petromyzon marinus OX=7757 PE=4 SV=1	LSGGAAG	4.01897e+06	4063841	4.75195e+06	4.27825e+06
S4S107	Uncharacterized protein OS=Petromyzon marinus OX=7757 PE=3 SV=1	TAGGGA	6.04975e+06	4.47528e+06	4.53327e+06	5.01943e+06
S4RZY4	Proline rich 16 OS=Petromyzon marinus OX=7757 PE=4 SV=1	LGGTAP	2.10584e+07	10027554	1.55318e+07	1.55393e+07
S4R8H5	G_PROTEIN_RECEP_F1_2 domain-containing protein OS=Petromyzon marinus OX=7757 PE=4 SV=1	TLSLTPA	50000	50000	50000	50000
S4RE99	RNA helicase OS=Petromyzon marinus OX=7757 GN=YTHDC2 PE=4 SV=1	EGLPEGL	742086	21706264	50000	7.49945e+06
S4R858	GPI inositol-deacylase OS=Petromyzon marinus OX=7757 PE=3 SV=1	VIPGGLLS	7.54173e+06	9245828	9.94051e+06	8.90936e+06
S4RDL5	GPI ethanolamine phosphate transferase 3 OS=Petromyzon marinus OX=7757 GN=PIGO PE=3 SV=1	VGAPAGA	2.08669e+07	17746748	1.83432e+07	1.89856e+07
S4RL32	SANT domain-containing protein OS=Petromyzon marinus OX=7757 PE=4 SV=1	TVGGSGGP	7.41991e+07	3.95675e+07	4.10286e+07	5.15984e+07
S4S0G1	Uncharacterized protein OS=Petromyzon marinus OX=7757 PE=3 SV=1	ISDFAG	3.19335e+06	4.44956e+06	3.33547e+06	3.65946e+06
S4RNB5	Histidine triad nucleotide binding protein 1 OS=Petromyzon marinus OX=7757 PE=3 SV=1	VAKALAA	4.31432e+06	4.766e+06	5.35523e+06	4.81185e+06
S4RYK2	Uncharacterized protein OS=Petromyzon marinus OX=7757 PE=4 SV=1	PGADEL	4.66126e+07	47794944	4.81069e+07	4.75048e+07
S4RQA9	UDP-glucuronosyltransferase OS=Petromyzon marinus OX=7757 PE=3 SV=1	GVPVVGM	1.72296e+06	1.1171e+06	1.2082e+06	1.34942e+06
S4RCN8	Endoplasmic reticulum membrane sensor NFE2L1 OS=Petromyzon marinus OX=7757 PE=3 SV=1	LGPGLGLG	50000	2.07075e+06	1.02623e+06	1.04899e+06
S4RXD3	Uncharacterized protein OS=Petromyzon marinus OX=7757 PE=4 SV=1	LAGAAG	5.97539e+07	63266912	6.47153e+07	6.25787e+07
S4RDC9	Formin binding protein 4 OS=Petromyzon marinus OX=7757 PE=4 SV=1	PIAPLA	50000	50000	50000	50000
S4RQI6	Integrin, alpha 8 OS=Petromyzon marinus OX=7757 PE=3 SV=1	ISLGAA	50000	7693568	1.11422e+07	6.29525e+06
S4R5K5	SUN domain-containing protein OS=Petromyzon marinus OX=7757 PE=4 SV=1	AAAASEF	1.45266e+08	19547506	3.53023e+07	6.67054e+07
S4RHP3	VWFD domain-containing protein OS=Petromyzon marinus OX=7757 PE=4 SV=1	TTAGPA	6.22401e+06	6723562	5.07408e+06	6.00722e+06
S4RIT8	Uncharacterized protein OS=Petromyzon marinus OX=7757 PE=3 SV=1	LSPLGA	5.60422e+06	759575	2.33025e+06	2.89802e+06
S4RE65	Uncharacterized protein OS=Petromyzon marinus OX=7757 PE=4 SV=1	LAGAGA	1.7207e+08	183356976	1.72434e+08	1.75954e+08
S4RD20	Epsin 2 OS=Petromyzon marinus OX=7757 PE=3 SV=1	VAAAGGA	2.20994e+07	50000	1.78553e+07	1.33349e+07
S4RA63	Uncharacterized protein OS=Petromyzon marinus OX=7757 PE=4 SV=1	SLLTDAP	6.61175e+06	3.1738e+06	5.01494e+06	4.93349e+06
S4R8V2	Major facilitator superfamily domain containing 6 like OS=Petromyzon marinus OX=7757 PE=3 SV=1	LGAAGA	1.30549e+08	135948736	1.21737e+08	1.29412e+08
S4RMQ7	PHB domain-containing protein OS=Petromyzon marinus OX=7757 PE=3 SV=1	LPGGAI	4.4116e+08	463484416	4.22457e+08	4.42367e+08
S4RH82	SWI/SNF related, matrix associated, actin dependent regulator of chromatin, subfamily d, member 1 OS=Petromyzon marinus OX=7757 PE=3 SV=1	PGDVNV	8.86162e+06	8737380	1.00371e+07	9.21204e+06
S4RL00	Uncharacterized protein OS=Petromyzon marinus OX=7757 PE=4 SV=1	TAGALAAG	4.47459e+06	6824663	8.26894e+06	6.52273e+06
S4RBM3	Uncharacterized protein OS=Petromyzon marinus OX=7757 PE=4 SV=1	VGALGA	2.83198e+07	30730612	2.86898e+07	2.92467e+07
S4RZ36	Protein phosphatase 1 regulatory subunit OS=Petromyzon marinus OX=7757 PE=4 SV=1	TVDVAP	1.67684e+07	50000	1.14627e+07	9.42701e+06
S4RA33	Uncharacterized protein OS=Petromyzon marinus OX=7757 PE=3 SV=1	VAAGGIA	1.24684e+07	4478303	5.49354e+06	7.48008e+06
S4RBK9	Uncharacterized protein OS=Petromyzon marinus OX=7757 PE=4 SV=1	VGGGAVD	4.23351e+06	3580022	2.72475e+06	3.51276e+06
S4RDW8	Protein tyrosine phosphatase, non-receptor type 23, b OS=Petromyzon marinus OX=7757 PE=4 SV=1	PLGGIV	4.57981e+06	4258500	2.2307e+06	3.68967e+06
S4RYG7	Membrane associated ring-CH-type finger 3 OS=Petromyzon marinus OX=7757 PE=4 SV=1	ISPLAG	5.60422e+06	759575	2.33025e+06	2.89802e+06
S4RLD8	AMP-binding domain-containing protein OS=Petromyzon marinus OX=7757 PE=3 SV=1	VLALGG	1.89015e+07	9845710	1.68122e+07	1.51865e+07
S4RW65	Sema domain-containing protein OS=Petromyzon marinus OX=7757 PE=4 SV=1	LGSASPG	9.77628e+06	6841733	8.40383e+06	8.34061e+06
S4RIP1	Catenin beta 1 OS=Petromyzon marinus OX=7757 GN=CTNNB1 PE=3 SV=1	PVESVL	910135	2856808	7.83809e+06	3.86835e+06
S4RBY7	Bromodomain containing 2a OS=Petromyzon marinus OX=7757 PE=4 SV=1	PSTAPPP	3.60005e+06	3.38175e+06	3.52671e+06	3.50284e+06
S4RLZ4	Protein-tyrosine-phosphatase OS=Petromyzon marinus OX=7757 PE=3 SV=1	LDGAVP	6.91499e+06	4.385e+06	5.94387e+06	5.74795e+06
S4R8P2	Uncharacterized protein OS=Petromyzon marinus OX=7757 PE=4 SV=1	SPLLAGA	916362	7.42048e+06	2.49433e+06	3.61039e+06
S4RGN4	Calcium channel, voltage-dependent, alpha 2/delta subunit 1a OS=Petromyzon marinus OX=7757 PE=3 SV=1	VATDGGI	4.01752e+06	4.62899e+06	5.00721e+06	4.55124e+06
S4RFB5	N-acetylglucosaminidase, alpha OS=Petromyzon marinus OX=7757 PE=4 SV=1	TADLAGI	2.20755e+06	1.71453e+06	3.30555e+06	2.40921e+06
S4RN58	Retinoblastoma-like 1 (p107) OS=Petromyzon marinus OX=7757 PE=3 SV=1	IPAPAL	2.27879e+06	3.7527e+06	6.83314e+06	4.28821e+06
S4RTY9	BCAS3 domain-containing protein OS=Petromyzon marinus OX=7757 PE=4 SV=1	GAGAGI	3.39554e+09	2463568430	2.7129e+09	2.85734e+09
S4RFJ4	WASP like actin nucleation promoting factor b OS=Petromyzon marinus OX=7757 PE=4 SV=1	EAAAAGG	1.77481e+07	20865360	3.35532e+07	2.40555e+07
S4RD10	Peptidase M12B domain-containing protein OS=Petromyzon marinus OX=7757 PE=4 SV=1	LAGAAAP	4.46479e+06	5210278	5.15683e+06	4.94396e+06
S4RG57	Uncharacterized protein OS=Petromyzon marinus OX=7757 PE=4 SV=1	AVAGTS	2.63651e+08	155330272	1.99946e+08	2.06309e+08
S4R8C8	Splicing factor 3b, subunit 1 OS=Petromyzon marinus OX=7757 PE=3 SV=1	GAEYVSA	9.4164e+06	17770070	1.35671e+07	1.35845e+07
S4RQC1	PlsC domain-containing protein OS=Petromyzon marinus OX=7757 PE=3 SV=1	VSLGGV	50000	11614313	1.09174e+07	7.52723e+06
S4RY64	Uncharacterized protein OS=Petromyzon marinus OX=7757 PE=4 SV=1	VSQPQL	1.2273e+07	10882629	1.20847e+07	1.17468e+07
S4RJU7	Glutaminase OS=Petromyzon marinus OX=7757 PE=3 SV=1	QAGAGV	1.45905e+07	12943922	1.07294e+07	1.27546e+07
S4RH67	Uncharacterized protein OS=Petromyzon marinus OX=7757 PE=4 SV=1	DAGLPA	1.12196e+07	8980033	9.73898e+06	9.97953e+06
S4RFA8	2-hydroxyacyl-CoA lyase 1 OS=Petromyzon marinus OX=7757 PE=3 SV=1	VTAVTMQ	2.91636e+06	3.14213e+06	2.59078e+06	2.88309e+06
S4RUJ8	Polycystic kidney and hepatic disease 1 (autosomal recessive)-like 1 OS=Petromyzon marinus OX=7757 PE=4 SV=1	TVSIGGAP	9.15949e+06	6.97639e+06	9.96851e+06	8.70146e+06
S4RGC3	Protein phosphatase 1, regulatory subunit 13Bb OS=Petromyzon marinus OX=7757 PE=4 SV=1	SPAAVE	1.53252e+07	50000	50000	5.14172e+06
S4RP68	Uncharacterized protein OS=Petromyzon marinus OX=7757 PE=4 SV=1	LEGAGA	2.26391e+07	21242022	2.0659e+07	2.15134e+07
S4RLQ3	26S proteasome regulatory subunit 6B OS=Petromyzon marinus OX=7757 PE=3 SV=1	DIGGMDI	1.46341e+07	10279124	1.23923e+07	1.24352e+07
S4R5L1	Uncharacterized protein OS=Petromyzon marinus OX=7757 PE=4 SV=1	VLELGL	3.55001e+06	2.51927e+06	3.17753e+06	3.08227e+06
S4RMR6	Uncharacterized protein OS=Petromyzon marinus OX=7757 PE=4 SV=1	IGEGGAQ	6.22768e+06	6382017	4.84549e+06	5.8184e+06
S4REC5	Uncharacterized protein OS=Petromyzon marinus OX=7757 PE=4 SV=1	KDGSPGP	3.30374e+07	20978444	2.12628e+07	2.50929e+07
S4RXW7	IF rod domain-containing protein OS=Petromyzon marinus OX=7757 PE=3 SV=1	VDGIIA	1.01677e+07	9079733	50000	6.43246e+06
S4R4B8	Protein-ribulosamine 3-kinase OS=Petromyzon marinus OX=7757 PE=3 SV=1	PTGGAL	50000	7.34183e+06	7.17053e+06	4.85412e+06
S4R8U4	General transcription factor IIH, polypeptide 2 OS=Petromyzon marinus OX=7757 PE=4 SV=1	ELGGTP	1.05244e+07	8163421	6.3504e+06	8.34608e+06
S4RV98	Zinc finger protein 532 OS=Petromyzon marinus OX=7757 PE=3 SV=1	VGGAGGA	3.69029e+06	3.11472e+06	50000	2.285e+06
S4RKF2	Uncharacterized protein OS=Petromyzon marinus OX=7757 PE=4 SV=1	PLVSQDV	3.0752e+06	3.66322e+06	3.35949e+06	3.36597e+06
S4R5D6	Eyes absent homolog OS=Petromyzon marinus OX=7757 PE=3 SV=1	PTSVSLGL	50000	5167352	50000	1755784
S4R9L7	Calponin-homology (CH) domain-containing protein OS=Petromyzon marinus OX=7757 PE=3 SV=1	TGPSGA	4.82044e+06	6502133	1.02305e+07	7.18437e+06
S4RDA0	Fibrillar collagen NC1 domain-containing protein OS=Petromyzon marinus OX=7757 PE=4 SV=1	PGSAGP	7.61833e+06	9852962	7.59675e+06	8.35602e+06
S4R860	Biotinidase OS=Petromyzon marinus OX=7757 PE=3 SV=1	AAVSEF	2.57558e+07	24404018	1.41735e+07	2.14444e+07
K7N848	Angiotensinogen OS=Petromyzon marinus OX=7757 GN=AGT PE=2 SV=1	LGGAGP	3.26933e+07	27339866	2.66278e+07	2.8887e+07
S4R8U5	E3 ubiquitin-protein ligase OS=Petromyzon marinus OX=7757 PE=3 SV=1	VGPGAV	6.38122e+07	79297440	9.09902e+07	7.80333e+07
S4RDB7	Fibrillar collagen NC1 domain-containing protein OS=Petromyzon marinus OX=7757 PE=4 SV=1	PGGPGQRGP	3.18926e+06	50000	50000	1.09642e+06
S4RAZ7	Uncharacterized protein OS=Petromyzon marinus OX=7757 PE=4 SV=1	TGDVTP	50000	2382122	1.97229e+06	1.46814e+06
S4RX91	Uncharacterized protein OS=Petromyzon marinus OX=7757 PE=3 SV=1	LNPLVLS	7.54173e+06	9245828	9.94051e+06	8.90936e+06
S4RU11	SMYLE_N domain-containing protein OS=Petromyzon marinus OX=7757 PE=4 SV=1	VPDGAI	1.19307e+06	3.45813e+06	3.22091e+06	2.62404e+06
S4RW90	MLLT10 histone lysine methyltransferase DOT1L cofactor OS=Petromyzon marinus OX=7757 PE=4 SV=1	LTGVQQ	1.66134e+07	9498481	6.80952e+06	1.09738e+07
S4RP36	AAA_5 domain-containing protein OS=Petromyzon marinus OX=7757 PE=4 SV=1	EVAEGA	1.76101e+07	11516913	1.10793e+07	1.34021e+07
S4RWJ9	Enhancer of mRNA-decapping protein 4 OS=Petromyzon marinus OX=7757 PE=3 SV=1	TAGQDGL	50000	50000	50000	50000
S4S0G1	Uncharacterized protein OS=Petromyzon marinus OX=7757 PE=3 SV=1	ELAPLA	1.12934e+07	4.14295e+06	2.48034e+07	1.34133e+07
S4RLB3	Uncharacterized protein OS=Petromyzon marinus OX=7757 PE=4 SV=1	LELAGTQ	4.3116e+06	3.66371e+06	4.19361e+06	4.05631e+06
S4R9M6	Ig-like domain-containing protein OS=Petromyzon marinus OX=7757 PE=4 SV=1	LPAAGA	8.22653e+07	73398032	8.73748e+07	8.10127e+07
S4RBA9	Uncharacterized protein OS=Petromyzon marinus OX=7757 PE=4 SV=1	ANAAGL	1.05228e+07	5939594	9.33469e+06	8.59902e+06
S4RR78	Solute carrier family 12 member 4 OS=Petromyzon marinus OX=7757 PE=3 SV=1	TAGLAE	1.91515e+08	161552270	1.874e+08	1.80156e+08
S4RD10	Peptidase M12B domain-containing protein OS=Petromyzon marinus OX=7757 PE=4 SV=1	AAGAPA	2.30141e+08	193061474	1.55257e+08	1.9282e+08
S4RY84	RNA binding motif protein 27 OS=Petromyzon marinus OX=7757 PE=4 SV=1	GEPPPP	50000	1.40152e+06	1.27941e+06	910310
S4RTD9	Uncharacterized protein OS=Petromyzon marinus OX=7757 PE=4 SV=1	EVTGGL	1.81979e+07	23880800	2.59385e+07	2.26724e+07
S4REG9	Cyclin-T1 OS=Petromyzon marinus OX=7757 GN=CCNT2 PE=3 SV=1	ADPPPP	50000	1.40152e+06	1.27941e+06	910310
S4R4K9	VASP_tetra domain-containing protein OS=Petromyzon marinus OX=7757 PE=4 SV=1	LPGFTA	1.50865e+06	3.54737e+06	2.50077e+06	2.51893e+06
S4RNI9	Uncharacterized protein OS=Petromyzon marinus OX=7757 PE=4 SV=1	LSLAGA	3.49093e+07	10971444	1.50992e+07	2.03267e+07
S4RE44	Insulin receptor substrate 2a OS=Petromyzon marinus OX=7757 PE=4 SV=1	NPAGASY	50000	50000	50000	50000
S4RLB6	mRNA-capping enzyme OS=Petromyzon marinus OX=7757 PE=3 SV=1	TPTTPP	1.33177e+07	11609520	1.12636e+07	1.20636e+07
S4RWI7	Fibrillar collagen NC1 domain-containing protein OS=Petromyzon marinus OX=7757 PE=4 SV=1	AGSDGAP	1.71548e+06	50000	2.03288e+06	1.26612e+06
S4RG67	Uncharacterized protein OS=Petromyzon marinus OX=7757 PE=3 SV=1	LPVVDP	50000	2.06473e+06	1.38318e+06	1.16597e+06
S4RL32	SANT domain-containing protein OS=Petromyzon marinus OX=7757 PE=4 SV=1	GGSGGPPP	50000	50000	50000	50000
S4RYT5	Non-specific serine/threonine protein kinase OS=Petromyzon marinus OX=7757 PE=4 SV=1	TALDGL	50000	24919834	2.55107e+07	1.68268e+07
S4RBA9	Uncharacterized protein OS=Petromyzon marinus OX=7757 PE=4 SV=1	LADVPA	2.66217e+07	35805628	3.697e+07	3.31324e+07
S4RTN7	Dynein axonemal heavy chain 6 OS=Petromyzon marinus OX=7757 PE=3 SV=1	EALPAL	50000	50000	50000	50000
S4RVK0	Kinesin-like protein OS=Petromyzon marinus OX=7757 GN=KIF2A PE=3 SV=1	AGAGQL	1.05228e+07	5939594	9.33469e+06	8.59902e+06
S4RW65	Sema domain-containing protein OS=Petromyzon marinus OX=7757 PE=4 SV=1	GTLGSASP	1.36633e+08	97036736	1.07756e+08	1.13809e+08
S4RW78	C3 and PZP like alpha-2-macroglobulin domain containing 8 OS=Petromyzon marinus OX=7757 PE=3 SV=1	ISPAQGL	8.13086e+06	50000	50000	2.74362e+06
S4RBE2	Chloride channel protein OS=Petromyzon marinus OX=7757 PE=3 SV=1	PIGGVL	4.57981e+06	4258500	2.2307e+06	3.68967e+06
S4RMZ3	Pleckstrin homology, MyTH4 and FERM domain containing H1 OS=Petromyzon marinus OX=7757 PE=4 SV=1	PASAAGP	50000	50000	50000	50000
S4RE64	ZP domain-containing protein OS=Petromyzon marinus OX=7757 PE=4 SV=1	TIEGAF	2.20415e+06	3.00976e+06	1.05296e+06	2.08896e+06
S4RV74	VWFD domain-containing protein OS=Petromyzon marinus OX=7757 PE=4 SV=1	TISGDP	50000	2382122	1.97229e+06	1.46814e+06
S4R7C2	Intraflagellar transport protein 56 OS=Petromyzon marinus OX=7757 PE=3 SV=1	TDSATAI	50000	22154240	2.72533e+07	1.64858e+07
S4RRQ2	Gap junction protein OS=Petromyzon marinus OX=7757 PE=3 SV=1	LSGGGGK	50000	50000	50000	50000
S4RB70	Uncharacterized protein OS=Petromyzon marinus OX=7757 PE=3 SV=1	IGEPVA	2.66217e+07	35805628	3.697e+07	3.31324e+07
S4RWE8	M20_dimer domain-containing protein OS=Petromyzon marinus OX=7757 PE=4 SV=1	LLPIGGA	7.32398e+06	4.11965e+06	1.00116e+07	7.15174e+06
S4RP68	Uncharacterized protein OS=Petromyzon marinus OX=7757 PE=4 SV=1	QEVIMV	3.30547e+06	1.04637e+06	1.57653e+06	1.97612e+06
S4R4R0	Metallophos domain-containing protein OS=Petromyzon marinus OX=7757 PE=4 SV=1	AVAVAGA	1.24684e+07	4478303	5.49354e+06	7.48008e+06
S4RLL5	Monocyte to macrophage differentiation-associated 2b OS=Petromyzon marinus OX=7757 PE=3 SV=1	LGGALY	5.78259e+06	2.11573e+07	1.7101e+07	1.46803e+07
S4REJ4	RRM domain-containing protein OS=Petromyzon marinus OX=7757 PE=4 SV=1	SIPGGF	50000	50000	50000	50000
S4RE05	Importin N-terminal domain-containing protein OS=Petromyzon marinus OX=7757 PE=3 SV=1	FSMADG	2.22541e+07	18728622	2.211e+07	2.10309e+07
S4RH50	Uncharacterized protein OS=Petromyzon marinus OX=7757 PE=4 SV=1	TVSVPP	5.74281e+06	6.02306e+06	6.18788e+06	5.98458e+06
S4RWM2	Thioredoxin OS=Petromyzon marinus OX=7757 PE=3 SV=1	EVMGAN	1.89082e+06	50000	922522	954446
S4RHU5	FSA_C domain-containing protein OS=Petromyzon marinus OX=7757 PE=4 SV=1	VPDGPA	4.62807e+06	2.70522e+06	2.76549e+06	3.36626e+06
S4RVJ2	Leucine rich repeat containing G protein-coupled receptor 6 OS=Petromyzon marinus OX=7757 PE=4 SV=1	VAVAAA	50000	19409308	50000	6.5031e+06
S4RME4	Kelch like family member 29 OS=Petromyzon marinus OX=7757 PE=4 SV=1	VAVSAQ	6.96543e+06	12242611	1.24083e+07	1.05388e+07
S4RA74	Isoleucine--tRNA ligase OS=Petromyzon marinus OX=7757 PE=3 SV=1	SLPLGA	5.60422e+06	759575	2.33025e+06	2.89802e+06
S4RXM3	Uncharacterized protein OS=Petromyzon marinus OX=7757 PE=4 SV=1	EEAGAP	7.6252e+07	56457052	5.80202e+07	6.35764e+07
S4RAL3	C2 domain containing 3 centriole elongation regulator OS=Petromyzon marinus OX=7757 PE=4 SV=1	LPDTPL	1.4769e+06	50000	682342	736413
S4RJT6	Uncharacterized protein OS=Petromyzon marinus OX=7757 PE=4 SV=1	DAPPPP	50000	1.40152e+06	1.27941e+06	910310
S4RQ19	14_3_3 domain-containing protein OS=Petromyzon marinus OX=7757 PE=3 SV=1	TTELPP	2.85222e+06	3.39279e+06	3.42488e+06	3.2233e+06
S4RSG4	VPS39 subunit of HOPS complex OS=Petromyzon marinus OX=7757 PE=4 SV=1	IAAGGP	2.88621e+08	202062471	2.09192e+08	2.33292e+08
S4R713	Uncharacterized protein OS=Petromyzon marinus OX=7757 PE=4 SV=1	AAGGGAP	50000	2.46073e+06	50000	853576
S4RQ20	Riboflavin transporter OS=Petromyzon marinus OX=7757 PE=3 SV=1	TVIAGA	3.49093e+07	10971444	1.50992e+07	2.03267e+07
S4RAP4	ATP-binding cassette, sub-family D (ALD), member 4 OS=Petromyzon marinus OX=7757 PE=4 SV=1	TPSGTE	2.24728e+06	2.84404e+06	3.61334e+06	2.90155e+06
S4RB70	Uncharacterized protein OS=Petromyzon marinus OX=7757 PE=3 SV=1	VDVGPL	9.22456e+06	6.41947e+06	8.89317e+06	8.17907e+06
S4RMQ7	PHB domain-containing protein OS=Petromyzon marinus OX=7757 PE=3 SV=1	GPGLFL	1.84848e+07	9549167	1.54712e+07	1.45017e+07
S4RWI7	Fibrillar collagen NC1 domain-containing protein OS=Petromyzon marinus OX=7757 PE=4 SV=1	TGPGGP	1.35149e+07	14042409	1.13509e+07	1.29694e+07
S4RWJ9	Enhancer of mRNA-decapping protein 4 OS=Petromyzon marinus OX=7757 PE=3 SV=1	GAGAAGL	1.05228e+07	5939594	9.33469e+06	8.59902e+06
S4RMQ3	Dihydrodiol dehydrogenase (dimeric), like OS=Petromyzon marinus OX=7757 GN=DHDH PE=3 SV=1	IGGGAI	1.52579e+07	15886738	1.35668e+07	1.49038e+07
S4RTA3	Sodium channel epithelial 1 alpha subunit OS=Petromyzon marinus OX=7757 PE=4 SV=1	YQPPAT	1.94824e+07	23728327	1.99325e+07	2.10477e+07
S4RER5	Uncharacterized protein OS=Petromyzon marinus OX=7757 PE=4 SV=1	TVGGGI	1.67615e+08	209343539	2.28035e+08	2.01664e+08
S4R6R0	Uncharacterized protein OS=Petromyzon marinus OX=7757 PE=4 SV=1	VPEVAGA	50000	50000	50000	50000
S4R8V0	Si:ch211-120k19.1 OS=Petromyzon marinus OX=7757 PE=3 SV=1	TVAGPI	1.98902e+06	7.1419e+06	4.6355e+06	4.58881e+06
S4RIN1	Ras-GEF domain-containing protein OS=Petromyzon marinus OX=7757 PE=4 SV=1	SLGSIS	5.03577e+07	69183008	6.83307e+07	6.26238e+07
S4RAL3	C2 domain containing 3 centriole elongation regulator OS=Petromyzon marinus OX=7757 PE=4 SV=1	SGAGQKI	4.08067e+06	1.87542e+06	3.26534e+06	3.07381e+06
S4R858	GPI inositol-deacylase OS=Petromyzon marinus OX=7757 PE=3 SV=1	VISVGG	50000	11614313	1.09174e+07	7.52723e+06
S4RXW4	Zinc finger protein 207, a OS=Petromyzon marinus OX=7757 PE=4 SV=1	LGGISP	50000	50000	7.74277e+06	2.61426e+06
S4RPY7	Regulator of G protein signaling 12 OS=Petromyzon marinus OX=7757 PE=4 SV=1	KLEDLV	3.03228e+06	2.42531e+06	2.71423e+06	2.72394e+06
S4RHC6	Transmembrane protein 144a OS=Petromyzon marinus OX=7757 PE=3 SV=1	TSLPGI	1.87983e+06	2.14774e+06	2.49615e+06	2.17457e+06
S4RYC8	Phosphatase and actin regulator OS=Petromyzon marinus OX=7757 PE=3 SV=1	LSSPSP	9.31397e+06	8904666	8.20959e+06	8.80941e+06
S4RH70	DUF1081 domain-containing protein OS=Petromyzon marinus OX=7757 PE=4 SV=1	IDGGGI	1.24487e+07	8511648	9.4341e+06	1.01315e+07
S4RCS8	Uncharacterized protein OS=Petromyzon marinus OX=7757 PE=4 SV=1	TDEDML	4.1574e+06	2.82464e+06	3.363e+06	3.44835e+06
S4RZ36	Protein phosphatase 1 regulatory subunit OS=Petromyzon marinus OX=7757 PE=4 SV=1	GIAAGAAAP	5.21227e+06	6186044	50000	3.81611e+06
S4RZM2	SelP_N domain-containing protein OS=Petromyzon marinus OX=7757 PE=4 SV=1	LGGGGAMP	6.65745e+06	6.27239e+06	8.07689e+06	7.00224e+06
S4RXF5	Aspartyl-tRNA synthetase 2, mitochondrial OS=Petromyzon marinus OX=7757 PE=3 SV=1	TPGGAK	5.36773e+07	47778028	3.69632e+07	4.61395e+07
S4RSC2	Uncharacterized protein OS=Petromyzon marinus OX=7757 PE=3 SV=1	VTSPVD	6.48413e+06	6.14722e+06	6.82445e+06	6.48527e+06
S4R7D4	NK2 homeobox 1 OS=Petromyzon marinus OX=7757 PE=4 SV=1	APLSPSDL	50000	823490	2.1117e+06	995062
S4RH70	DUF1081 domain-containing protein OS=Petromyzon marinus OX=7757 PE=4 SV=1	AVSGIN	50000	50000	50000	50000
S4RGG9	Contactin associated protein like 2b OS=Petromyzon marinus OX=7757 PE=3 SV=1	VPLDWN	1.75276e+06	10895149	1.15168e+06	4.59986e+06
S4RKY2	Lysophosphatidylserine lipase ABHD12 OS=Petromyzon marinus OX=7757 PE=3 SV=1	LGNGAP	1.08367e+07	13631352	1.44558e+07	1.29746e+07
S4RXC7	EGF-like domain-containing protein OS=Petromyzon marinus OX=7757 PE=4 SV=1	AAPAAAA	2.08669e+07	17746748	1.83432e+07	1.89856e+07
S4RS77	EF-hand domain-containing protein OS=Petromyzon marinus OX=7757 PE=4 SV=1	DFVEGL	5.62715e+06	6314727	4.98491e+06	5.64226e+06
S4RVZ6	Uncharacterized protein OS=Petromyzon marinus OX=7757 PE=3 SV=1	KEAAIE	4.51973e+06	5.25328e+06	5.07567e+06	4.94956e+06
S4RVM3	HEAT repeat containing 5B OS=Petromyzon marinus OX=7757 PE=3 SV=1	LPAEAG	9.7949e+06	5.87026e+06	8.23176e+06	7.96564e+06
S4RGQ9	PDZ domain-containing protein OS=Petromyzon marinus OX=7757 PE=4 SV=1	LADAGA	6.22401e+06	6723562	5.07408e+06	6.00722e+06
S4RMC4	TBC1 domain family, member 9 (with GRAM domain) OS=Petromyzon marinus OX=7757 PE=4 SV=1	EGSISV	5.19225e+06	6.0454e+06	7.5213e+06	6.25298e+06
S4RUJ8	Polycystic kidney and hepatic disease 1 (autosomal recessive)-like 1 OS=Petromyzon marinus OX=7757 PE=4 SV=1	VTIAGA	3.49093e+07	10971444	1.50992e+07	2.03267e+07
S4R6E7	PBPe domain-containing protein OS=Petromyzon marinus OX=7757 PE=4 SV=1	EVAEAGA	6.03785e+06	50000	4.91457e+06	3.66747e+06
S4RAT3	Guanylate cyclase 1 soluble subunit beta 1 OS=Petromyzon marinus OX=7757 PE=3 SV=1	TVSGLPEP	50000	823490	2.1117e+06	995062
S4R787	Fibrillar collagen NC1 domain-containing protein OS=Petromyzon marinus OX=7757 PE=4 SV=1	DVGGSDQ	1.62372e+07	13280432	1.81625e+07	1.58934e+07
S4RAV4	Nuclear pore complex protein Nup98-Nup96 OS=Petromyzon marinus OX=7757 PE=3 SV=1	GTGAAF	1.06842e+07	12024160	1.27519e+07	1.18201e+07
S4RBJ2	Uncharacterized protein OS=Petromyzon marinus OX=7757 PE=4 SV=1	IEGSAL	2.65524e+07	17359542	2.45207e+07	2.28109e+07
S4RVZ6	Uncharacterized protein OS=Petromyzon marinus OX=7757 PE=3 SV=1	VDGDVAL	1.66958e+07	17167092	1.77329e+07	1.71986e+07
S4RDS1	SCY1 like pseudokinase 2 OS=Petromyzon marinus OX=7757 GN=SCYL2 PE=4 SV=1	VASGGP	2.56916e+07	23634558	2.15394e+07	2.36218e+07
A5HG73	Variable lymphocyte receptor A cassette (Fragment) OS=Petromyzon marinus OX=7757 PE=4 SV=1	LPDGAF	6.37858e+07	18665764	3.98963e+07	4.07826e+07
S4RZ43	Uncharacterized protein OS=Petromyzon marinus OX=7757 PE=4 SV=1	SEGISV	5.19225e+06	6.0454e+06	7.5213e+06	6.25298e+06
S4RWW6	SET domain containing 1A, histone lysine methyltransferase OS=Petromyzon marinus OX=7757 PE=4 SV=1	VAGAVSA	1.16631e+07	14023435	1.11701e+07	1.22855e+07
S4RN76	RING-type E3 ubiquitin transferase OS=Petromyzon marinus OX=7757 GN=SYVN1 PE=3 SV=1	FGLPPM	8.13914e+06	7452774	6.3173e+06	7.30307e+06
S4RIM5	Uncharacterized protein OS=Petromyzon marinus OX=7757 PE=4 SV=1	GAGDLV	3.41252e+07	33494818	3.18522e+07	3.31574e+07
S4R921	Uncharacterized protein OS=Petromyzon marinus OX=7757 PE=3 SV=1	LESAGP	50000	2.89859e+06	3.50862e+06	2.1524e+06
S4RHL2	Nucleoporin 205 OS=Petromyzon marinus OX=7757 PE=3 SV=1	TPLVTML	1.81881e+06	1440240	50000	1.10302e+06
S4RK70	Ubiquitin conjugating enzyme E2 O OS=Petromyzon marinus OX=7757 GN=UBE2O PE=4 SV=1	SPAADK	9.63879e+06	5.90698e+06	8.00409e+06	7.84995e+06
S4RAA0	Uncharacterized protein OS=Petromyzon marinus OX=7757 PE=3 SV=1	IAAAAL	1.90746e+08	119994232	1.59927e+08	1.56889e+08
S4RAJ7	Uncharacterized protein OS=Petromyzon marinus OX=7757 PE=4 SV=1	PPFAGL	50000	50000	50000	50000
S4R7X1	Poly [ADP-ribose] polymerase OS=Petromyzon marinus OX=7757 PE=3 SV=1	EIGGSDI	2.38156e+06	3.68665e+06	3.22853e+06	3.09891e+06
S4R589	LAM_G_DOMAIN domain-containing protein OS=Petromyzon marinus OX=7757 PE=3 SV=1	LSPLVQ	50000	2043531	557597	883709
S4RRR4	BAT2_N domain-containing protein OS=Petromyzon marinus OX=7757 PE=4 SV=1	TAPSPPP	3.60005e+06	3.38175e+06	3.52671e+06	3.50284e+06
S4RVU1	Catenin beta 1 OS=Petromyzon marinus OX=7757 PE=3 SV=1	HELGGP	2.94883e+06	4.93163e+06	3.2256e+06	3.70202e+06
S4REE4	Cadherin-1 OS=Petromyzon marinus OX=7757 PE=4 SV=1	TVPEGSL	7.6676e+06	3841968	9.02769e+06	6.84575e+06
S4RZG5	Uncharacterized protein OS=Petromyzon marinus OX=7757 PE=3 SV=1	SPVAAE	6.06759e+07	50893248	4.91737e+07	5.35809e+07
S4RB52	Ectopic P-granules autophagy protein 5 homolog OS=Petromyzon marinus OX=7757 GN=EPG5 PE=3 SV=1	PGAVGP	1.57102e+07	1.71173e+07	1.7238e+07	1.66885e+07
S4R9T8	Aminoadipate-semialdehyde synthase OS=Petromyzon marinus OX=7757 PE=3 SV=1	ISADPGG	6.72304e+06	50000	4.85548e+06	3.87618e+06
S4RCB8	Uncharacterized protein OS=Petromyzon marinus OX=7757 PE=4 SV=1	ISADPN	6.72304e+06	50000	4.85548e+06	3.87618e+06
S4RZZ7	Formin-like 2a OS=Petromyzon marinus OX=7757 PE=3 SV=1	PPPGAP	3.85022e+06	15338676	1.13741e+07	1.01877e+07
S4RDW7	Programmed cell death 11 OS=Petromyzon marinus OX=7757 PE=4 SV=1	EEGGEV	1.36601e+07	7592680	1.0121e+07	1.04579e+07
S4RR88	PI3K/PI4K catalytic domain-containing protein OS=Petromyzon marinus OX=7757 PE=3 SV=1	ELLAYQVL	3.97395e+06	3.05719e+06	3.00783e+06	3.34633e+06
S4RLE5	WD repeat domain 86 OS=Petromyzon marinus OX=7757 GN=WDR86 PE=4 SV=1	LSSGQQ	6.37858e+07	18665764	3.98963e+07	4.07826e+07
S4RME4	Kelch like family member 29 OS=Petromyzon marinus OX=7757 PE=4 SV=1	LGGLGA	6.2124e+07	54089460	5.87401e+07	5.83178e+07
S4RML3	Uncharacterized protein OS=Petromyzon marinus OX=7757 PE=4 SV=1	VAAASI	50000	39518532	4.0651e+07	2.67398e+07
S4RAT0	[Histone H3]-lysine(4) N-methyltransferase OS=Petromyzon marinus OX=7757 PE=4 SV=1	VGAELSN	1.36633e+08	97036736	1.07756e+08	1.13809e+08
S4RDT6	Calumenin OS=Petromyzon marinus OX=7757 PE=3 SV=1	TNFGEA	9.02637e+06	13827811	1.343e+07	1.20947e+07
S4RDC9	Formin binding protein 4 OS=Petromyzon marinus OX=7757 PE=4 SV=1	PAGAPP	50000	50000	6.97126e+06	2.35709e+06
S4RC85	Si:dkey-183i3.5 OS=Petromyzon marinus OX=7757 PE=3 SV=1	GLGGGGGGF	50000	50000	50000	50000
S4RFU9	SH3 domain-containing protein OS=Petromyzon marinus OX=7757 PE=4 SV=1	TSGGGGGGA	1.89082e+06	50000	922522	954446
S4R667	Uncharacterized protein OS=Petromyzon marinus OX=7757 PE=4 SV=1	LSGAGA	3.93258e+07	30441944	2.05013e+07	3.00897e+07
S4RKL5	DnaJ heat shock protein family (Hsp40) member B1b OS=Petromyzon marinus OX=7757 PE=4 SV=1	SLEDLY	6.33348e+06	8900544	6.93395e+06	7.38933e+06
S4RNF5	Gem (nuclear organelle) associated protein 4 OS=Petromyzon marinus OX=7757 PE=4 SV=1	VGAPSIM	50000	4.37872e+06	2.88885e+06	2.43919e+06
S4RHY8	Helicase, lymphoid specific OS=Petromyzon marinus OX=7757 PE=4 SV=1	LGEASL	2.77003e+07	50000	50000	9.26678e+06
S4R589	LAM_G_DOMAIN domain-containing protein OS=Petromyzon marinus OX=7757 PE=3 SV=1	VGELPSL	1.00969e+06	1.25555e+06	1.17405e+06	1.14643e+06
S4RSZ6	Stromal antigen 2b OS=Petromyzon marinus OX=7757 PE=3 SV=1	KVTNLL	1.59716e+08	80279088	1.14534e+08	1.18176e+08
S4RZS5	VLIG-type G domain-containing protein OS=Petromyzon marinus OX=7757 PE=3 SV=1	AAASGF	1.85404e+07	16972908	1.78401e+07	1.77845e+07
S4RD28	LLGL scribble cell polarity complex component 1 OS=Petromyzon marinus OX=7757 PE=4 SV=1	SLDVPSP	742086	21706264	50000	7.49945e+06
S4RAB1	CCR4-NOT transcription complex subunit 10 OS=Petromyzon marinus OX=7757 PE=3 SV=1	DIGGVGAP	1.53812e+06	1.66211e+06	1.61174e+06	1.60399e+06
S4R4N1	Uncharacterized protein OS=Petromyzon marinus OX=7757 PE=4 SV=1	VAAGAA	1.82329e+07	15858672	1.40178e+07	1.60365e+07
S4RUX7	PCM1_C domain-containing protein OS=Petromyzon marinus OX=7757 PE=4 SV=1	ISAGAI	50000	50000	50000	50000
S4RGE0	Uncharacterized protein OS=Petromyzon marinus OX=7757 PE=4 SV=1	LEAVATQ	4.3116e+06	3.66371e+06	4.19361e+06	4.05631e+06
S4RU31	Transmembrane protein 198 OS=Petromyzon marinus OX=7757 PE=3 SV=1	IDGDVI	4.16479e+06	1.63667e+06	5.87136e+06	3.89094e+06
S4S0S5	Beta-actin OS=Petromyzon marinus OX=7757 GN=ACTB PE=2 SV=1	TTGIVM	6.25293e+06	2.45726e+06	50000	2.92006e+06
S4RIJ5	Eukaryotic translation initiation factor 5B OS=Petromyzon marinus OX=7757 PE=4 SV=1	SGINIGPV	3.81336e+06	50000	6.51706e+06	3.46014e+06
S4RP78	Transmembrane protein 168b OS=Petromyzon marinus OX=7757 PE=3 SV=1	GLGLGV	5.1927e+06	4231181	2.31584e+06	3.91324e+06
S4RYP5	Uncharacterized protein OS=Petromyzon marinus OX=7757 PE=3 SV=1	DTGLVK	1.23327e+06	568255	8.71153e+06	3.50435e+06
S4RXY0	Uncharacterized protein OS=Petromyzon marinus OX=7757 PE=4 SV=1	VGATSP	8.89886e+06	7.96413e+06	5.90034e+06	7.58778e+06
S4R9P7	Uncharacterized protein OS=Petromyzon marinus OX=7757 PE=3 SV=1	PGGSPA	7.61833e+06	9852962	7.59675e+06	8.35602e+06
S4RAZ7	Uncharacterized protein OS=Petromyzon marinus OX=7757 PE=4 SV=1	LPVAGG	2.54555e+07	25021706	2.80849e+07	2.61873e+07
S4RE73	Uncharacterized protein OS=Petromyzon marinus OX=7757 PE=4 SV=1	PAGPAP	50000	50000	6.97126e+06	2.35709e+06
S4RTB0	tRNA-dihydrouridine(47) synthase [NAD(P)(+)] OS=Petromyzon marinus OX=7757 PE=3 SV=1	EVAGDI	1.09166e+08	115353053	1.12325e+08	1.12281e+08
S4RCY2	Uncharacterized protein OS=Petromyzon marinus OX=7757 PE=4 SV=1	VPLDSI	50000	13435285	50000	4.51176e+06
S4RWK3	Uncharacterized protein OS=Petromyzon marinus OX=7757 PE=4 SV=1	TLAGPT	4.37192e+06	7285769	7.40128e+06	6.35299e+06
S4RS37	Inhibitor_I29 domain-containing protein OS=Petromyzon marinus OX=7757 PE=4 SV=1	VATPAG	8.69176e+06	10328880	1.08258e+07	9.94882e+06
S4R7W2	Uncharacterized protein OS=Petromyzon marinus OX=7757 PE=4 SV=1	ELGTTAP	7.99532e+06	3.9884e+07	6.24299e+06	1.80408e+07
S4RAS1	5'-deoxynucleotidase HDDC2 OS=Petromyzon marinus OX=7757 PE=3 SV=1	SAAGATAT	6.09475e+06	6.07574e+06	7.28563e+06	6.48537e+06
S4RT83	Uncharacterized protein OS=Petromyzon marinus OX=7757 PE=4 SV=1	KGSAGLP	5.7182e+07	61421584	4.77442e+07	5.54492e+07
S4R8A9	Ubiquitinyl hydrolase 1 OS=Petromyzon marinus OX=7757 GN=USP34 PE=3 SV=1	GAGGVA	9.94861e+06	13475418	1.07547e+07	1.13929e+07
S4RIP1	Catenin beta 1 OS=Petromyzon marinus OX=7757 GN=CTNNB1 PE=3 SV=1	DIGLAP	1.31131e+07	16483927	1.68441e+07	1.54804e+07
S4RED1	Uncharacterized protein OS=Petromyzon marinus OX=7757 PE=4 SV=1	TVGGTP	7.08685e+07	62401652	5.65943e+07	6.32882e+07
S4RYA0	Stonin-2 OS=Petromyzon marinus OX=7757 PE=3 SV=1	SSPANP	50000	1.363e+06	1.39236e+06	935120
S4R4S0	SMP-LTD domain-containing protein OS=Petromyzon marinus OX=7757 PE=4 SV=1	APGTKD	9.63879e+06	5.90698e+06	8.00409e+06	7.84995e+06
S4RWK4	Rho GTPase activating protein 19 OS=Petromyzon marinus OX=7757 PE=4 SV=1	NEVSAG	5.06916e+06	6.18675e+06	4.33539e+06	5.1971e+06
S4RKL0	DNA replication licensing factor MCM6 OS=Petromyzon marinus OX=7757 PE=3 SV=1	LSAAAP	4.85127e+06	4.37521e+06	50000	3.09216e+06
S4RDS0	MLLT3 super elongation complex subunit OS=Petromyzon marinus OX=7757 PE=4 SV=1	PSSANP	50000	1.363e+06	1.39236e+06	935120
S4RPY3	Uncharacterized protein OS=Petromyzon marinus OX=7757 PE=3 SV=1	TAGGGSGV	6.24297e+06	83085136	1.18297e+08	6.92082e+07
S4RYB4	Hippocampus abundant transcript 1b OS=Petromyzon marinus OX=7757 PE=3 SV=1	ELGVLSI	3.49494e+06	5781985	5.91972e+06	5.06555e+06
S4R6E8	Monocarboxylate transporter 2 OS=Petromyzon marinus OX=7757 GN=SLC16A7 PE=3 SV=1	VIAGGI	1.89015e+07	9845710	1.68122e+07	1.51865e+07
S4RHM2	Uncharacterized protein OS=Petromyzon marinus OX=7757 PE=4 SV=1	AASGFA	3.48611e+06	50000	3.82695e+06	2.45435e+06
S4RB99	Pappalysin 2 OS=Petromyzon marinus OX=7757 PE=3 SV=1	SGGGGGAVGP	50000	50000	50000	50000
S4RLR2	DNA-directed RNA polymerases I and III subunit RPAC1 OS=Petromyzon marinus OX=7757 PE=3 SV=1	VGVDAA	3.01333e+07	50000	3.6482e+07	2.22218e+07
S4RYF5	Protein unc-45 homolog B OS=Petromyzon marinus OX=7757 PE=4 SV=1	TVAGAI	50000	50000	50000	50000
S4R8H5	G_PROTEIN_RECEP_F1_2 domain-containing protein OS=Petromyzon marinus OX=7757 PE=4 SV=1	LSLTPA	2.09939e+06	37264040	2.46521e+07	2.13385e+07
[truncated: 1,029 more rows]
